# Supplementary material for: Expanding the Marine Virosphere Using Metagenomics
Source: PLoS Genet. 2013 Dec 12;9(12):e1003987. doi: 10.1371/journal.pgen.1003987 (PMC3861242; doi:10.1371/journal.pgen.1003987)
Supplement: Data S1 — (A) Contig information. List of all the identifiers for all contigs, their clusters, groups and predicted host (if any). (B) CGR groups. Information on CGRs in each group, most closely related reference phage genomes, predicted hosts (if any) and the evidences used for host prediction. (C) Integrase-att. List of integrase and att site containing contigs that match an att site in a host genome. The size and location of the match both in the contig and the host, host genome name, NCBI GenBank accession number, and additional evidence linking the contig to the host. (D) Reference genomes. List of all complete phage genomes used in this work. (XLSX) [file pgen.1003987.s001.xlsx]

## Sheet: Description
	Data S1
	Expanding the marine virosphere using metagenomics
	Carolina Megumi Mizuno, Francisco Rodriguez-Valera, Nikole E. Kimes, Rohit Ghai
	A	Contig Information
		List of all the identifiers for all contigs, their clusters, groups and predicted host (if any)
	B	CGR groups
		Information on CGRs in each group, most closely related reference phage genomes, predicted hosts (if any) and the evidences used for host prediction
	C	Integrase-att
		List of integrase and att site containing contigs that match an att site in a host genome. The size and location of the match both in the contig and the host, host genome name, NCBI GenBank accession number, and additional evidence linking the contig to the host
	D	Reference genomes
		List of all complete phage genomes used in this work

## Sheet: A.Contig Information
A. Contig Details. List of all the identifiers for all contigs, their clusters, groups and predicted host (if any)
name	annotation	cluster	group
uvMED-CGR-U-MedDCM-OCT-S27-C45		U	G1
uvMED-CGR-U-MedDCM-OCT-S28-C23		U	G1
uvMED-CGR-U-MedDCM-OCT-S40-C16		U	G1
uvMED-CGR-U-MedDCM-OCT-S34-C1		U	G10
uvMED-CGF-C52-MedDCM-OCT-S25-C240		C52	G11
uvMED-CGF-C52A-MedDCM-OCT-S25-C162		C52A	G11
uvMED-CGF-C52A-MedDCM-OCT-S26-C21		C52A	G11
uvMED-CGF-C52A-MedDCM-OCT-S27-C145		C52A	G11
uvMED-CGF-C52A-MedDCM-OCT-S31-C10		C52A	G11
uvMED-CGF-C52A-MedDCM-OCT-S36-C174		C52A	G11
uvMED-CGF-C52A-MedDCM-OCT-S39-C170		C52A	G11
uvMED-CGF-C52A-MedDCM-OCT-S45-C187		C52A	G11
uvMED-CGR-C52A-MedDCM-OCT-S24-C15		C52A	G11
uvMED-CGR-C52A-MedDCM-OCT-S34-C21		C52A	G11
uvMED-CGR-C52A-MedDCM-OCT-S37-C18		C52A	G11
uvMED-CGR-C52A-MedDCM-OCT-S38-C20		C52A	G11
uvMED-CGR-C52A-MedDCM-OCT-S42-C25		C52A	G11
uvMED-CGR-U-MedDCM-OCT-S31-C11	putative Verrucomicrobia phage	U	G11
uvMED-CGR-U-MedDCM-OCT-S25-C42		U	G11
uvMED-CGR-U-MedDCM-OCT-S43-C17		U	G12
uvMED-CGF-C115A-MedDCM-OCT-S41-C92		C115A	G13
uvMED-CGR-C115A-MedDCM-OCT-S39-C87		C115A	G13
uvMED-CGF-C70A-MedDCM-OCT-S28-C58		C70A	G13
uvMED-CGF-C70A-MedDCM-OCT-S34-C177		C70A	G13
uvMED-CGR-C70A-MedDCM-OCT-S25-C64		C70A	G13
uvMED-CGR-C70A-MedDCM-OCT-S35-C74		C70A	G13
uvMED-CGR-C70A-MedDCM-OCT-S39-C80		C70A	G13
uvMED-CGR-C70A-MedDCM-OCT-S41-C85		C70A	G13
uvMED-CGF-C78-MedDCM-OCT-S37-C5		C78	G13
uvMED-CGR-C78-MedDCM-OCT-S42-C9		C78	G13
uvMED-GF-U-MedDCM-OCT-S39-C91	putative actinobacterium Candidatus Actinomarina phage	U	G13
uvMED-CGR-U-MedDCM-OCT-S29-C4		U	G13
uvMED-CGR-U-MedDCM-OCT-S34-C52		U	G13
uvMED-CGR-U-MedDCM-OCT-S36-C15		U	G13
uvMED-CGR-U-MedDCM-OCT-S23-C32		U	G14
uvMED-CGR-U-MedDCM-OCT-S28-C43		U	G14
uvMED-CGR-U-MedDCM-OCT-S31-C41		U	G14
uvMED-CGR-U-MedDCM-OCT-S36-C63		U	G14
uvMED-CGR-U-MedDCM-OCT-S45-C13		U	G14
uvMED-CGF-C110A-MedDCM-OCT-S26-C20		C110A	G15
uvMED-CGR-C110A-MedDCM-OCT-S24-C13		C110A	G15
uvMED-CGF-C111A-MedDCM-OCT-S25-C41		C111A	G15
uvMED-CGR-C111A-MedDCM-OCT-S34-C44		C111A	G15
uvMED-CGF-C16-MedDCM-OCT-S43-C44	putative SAR11 Pelagibacter phage	C16	G15
uvMED-CGR-C16-MedDCM-OCT-S39-C44	putative SAR11 Pelagibacter phage	C16	G15
uvMED-CGF-C23-MedDCM-OCT-S23-C56	putative pelagiphage	C23	G15
uvMED-CGF-C23-MedDCM-OCT-S24-C232	putative pelagiphage	C23	G15
uvMED-CGF-C23-MedDCM-OCT-S25-C129	putative pelagiphage	C23	G15
uvMED-CGF-C23-MedDCM-OCT-S25-C250	putative pelagiphage	C23	G15
uvMED-CGF-C23-MedDCM-OCT-S26-C235	putative pelagiphage	C23	G15
uvMED-CGF-C23-MedDCM-OCT-S27-C258	putative pelagiphage	C23	G15
uvMED-CGF-C23-MedDCM-OCT-S30-C206	putative pelagiphage	C23	G15
uvMED-CGF-C23-MedDCM-OCT-S32-C215	putative pelagiphage	C23	G15
uvMED-CGF-C23-MedDCM-OCT-S34-C223	putative pelagiphage	C23	G15
uvMED-CGF-C23-MedDCM-OCT-S35-C247	putative pelagiphage	C23	G15
uvMED-CGF-C23-MedDCM-OCT-S35-C285	putative pelagiphage	C23	G15
uvMED-CGF-C23-MedDCM-OCT-S41-C163	putative pelagiphage	C23	G15
uvMED-CGF-C23-MedDCM-OCT-S41-C224	putative pelagiphage	C23	G15
uvMED-CGF-C23-MedDCM-OCT-S41-C288	putative pelagiphage	C23	G15
uvMED-CGF-C23-MedDCM-OCT-S44-C343	putative pelagiphage	C23	G15
uvMED-CGR-C23-MedDCM-OCT-S37-C51	putative pelagiphage	C23	G15
uvMED-CGF-C23A-MedDCM-OCT-S32-C227	putative pelagiphage	C23A	G15
uvMED-CGR-C23A-MedDCM-OCT-S43-C49	putative pelagiphage	C23A	G15
uvMED-CGF-C23B-MedDCM-OCT-S27-C246	putative pelagiphage	C23B	G15
uvMED-CGF-C23B-MedDCM-OCT-S30-C202	putative pelagiphage	C23B	G15
uvMED-CGF-C23B-MedDCM-OCT-S35-C233	putative pelagiphage	C23B	G15
uvMED-CGF-C23B-MedDCM-OCT-S44-C362	putative pelagiphage	C23B	G15
uvMED-CGR-C23B-MedDCM-OCT-S39-C49	putative pelagiphage	C23B	G15
uvMED-CGF-C23C-MedDCM-OCT-S32-C220	putative pelagiphage	C23C	G15
uvMED-CGF-C23C-MedDCM-OCT-S46-C253	putative pelagiphage	C23C	G15
uvMED-CGF-C26-MedDCM-OCT-S23-C93	putative pelagiphage	C26	G15
uvMED-CGF-C26-MedDCM-OCT-S25-C248	putative pelagiphage	C26	G15
uvMED-CGF-C26-MedDCM-OCT-S27-C139	putative pelagiphage	C26	G15
uvMED-CGF-C26-MedDCM-OCT-S35-C244	putative pelagiphage	C26	G15
uvMED-CGF-C26-MedDCM-OCT-S37-C153	putative pelagiphage	C26	G15
uvMED-CGF-C26-MedDCM-OCT-S37-C271	putative pelagiphage	C26	G15
uvMED-CGF-C26-MedDCM-OCT-S41-C289	putative pelagiphage	C26	G15
uvMED-CGF-C26-MedDCM-OCT-S45-C147	putative pelagiphage	C26	G15
uvMED-CGF-C26-MedDCM-OCT-S46-C142	putative pelagiphage	C26	G15
uvMED-CGF-C26A-MedDCM-OCT-S44-C248	putative pelagiphage	C26A	G15
uvMED-CGF-C26A-MedDCM-OCT-S46-C220	putative pelagiphage	C26A	G15
uvMED-CGF-C26B-MedDCM-OCT-S33-C167	putative pelagiphage	C26B	G15
uvMED-CGR-C26B-MedDCM-OCT-S35-C55	putative pelagiphage	C26B	G15
uvMED-CGF-C26C-MedDCM-OCT-S33-C170	putative pelagiphage	C26C	G15
uvMED-CGF-C26C-MedDCM-OCT-S40-C87	putative pelagiphage	C26C	G15
uvMED-CGF-C26C-MedDCM-OCT-S41-C284	putative pelagiphage	C26C	G15
uvMED-CGF-C26D-MedDCM-OCT-S37-C143	putative pelagiphage	C26D	G15
uvMED-CGF-C26D-MedDCM-OCT-S43-C253	putative pelagiphage	C26D	G15
uvMED-CGF-C28-MedDCM-OCT-S24-C124	putative pelagiphage	C28	G15
uvMED-CGF-C28-MedDCM-OCT-S24-C131	putative pelagiphage	C28	G15
uvMED-CGF-C28-MedDCM-OCT-S24-C237	putative pelagiphage	C28	G15
uvMED-CGF-C28-MedDCM-OCT-S24-C241	putative pelagiphage	C28	G15
uvMED-CGF-C28-MedDCM-OCT-S24-C256	putative pelagiphage	C28	G15
uvMED-CGF-C28-MedDCM-OCT-S24-C263	putative pelagiphage	C28	G15
uvMED-CGF-C28-MedDCM-OCT-S26-C93	putative pelagiphage	C28	G15
uvMED-CGF-C28-MedDCM-OCT-S27-C184	putative pelagiphage	C28	G15
uvMED-CGF-C28-MedDCM-OCT-S27-C198	putative pelagiphage	C28	G15
uvMED-CGF-C28-MedDCM-OCT-S27-C243	putative pelagiphage	C28	G15
uvMED-CGF-C28-MedDCM-OCT-S28-C136	putative pelagiphage	C28	G15
uvMED-CGF-C28-MedDCM-OCT-S28-C155	putative pelagiphage	C28	G15
uvMED-CGF-C28-MedDCM-OCT-S28-C99	putative pelagiphage	C28	G15
uvMED-CGF-C28-MedDCM-OCT-S30-C221	putative pelagiphage	C28	G15
uvMED-CGF-C28-MedDCM-OCT-S31-C219	putative pelagiphage	C28	G15
uvMED-CGF-C28-MedDCM-OCT-S31-C91	putative pelagiphage	C28	G15
uvMED-CGF-C28-MedDCM-OCT-S33-C231	putative pelagiphage	C28	G15
uvMED-CGF-C28-MedDCM-OCT-S34-C146	putative pelagiphage	C28	G15
uvMED-CGF-C28-MedDCM-OCT-S34-C276	putative pelagiphage	C28	G15
uvMED-CGF-C28-MedDCM-OCT-S36-C195	putative pelagiphage	C28	G15
uvMED-CGF-C28-MedDCM-OCT-S36-C291	putative pelagiphage	C28	G15
uvMED-CGF-C28-MedDCM-OCT-S37-C166	putative pelagiphage	C28	G15
uvMED-CGF-C28-MedDCM-OCT-S37-C188	putative pelagiphage	C28	G15
uvMED-CGF-C28-MedDCM-OCT-S37-C189	putative pelagiphage	C28	G15
uvMED-CGF-C28-MedDCM-OCT-S37-C272	putative pelagiphage	C28	G15
uvMED-CGF-C28-MedDCM-OCT-S42-C174	putative pelagiphage	C28	G15
uvMED-CGF-C28-MedDCM-OCT-S42-C185	putative pelagiphage	C28	G15
uvMED-CGF-C28-MedDCM-OCT-S45-C323	putative pelagiphage	C28	G15
uvMED-CGF-C28-MedDCM-OCT-S46-C324	putative pelagiphage	C28	G15
uvMED-CGR-C28-MedDCM-OCT-S23-C36	putative pelagiphage	C28	G15
uvMED-CGR-C28-MedDCM-OCT-S32-C50	putative pelagiphage	C28	G15
uvMED-CGR-C28-MedDCM-OCT-S32-C64	putative pelagiphage	C28	G15
uvMED-CGR-C28-MedDCM-OCT-S41-C64	putative pelagiphage	C28	G15
uvMED-CGF-C28A-MedDCM-OCT-S28-C111	putative pelagiphage	C28A	G15
uvMED-CGF-C28A-MedDCM-OCT-S32-C130	putative pelagiphage	C28A	G15
uvMED-CGF-C28A-MedDCM-OCT-S42-C291	putative pelagiphage	C28A	G15
uvMED-CGF-C28A-MedDCM-OCT-S45-C137	putative pelagiphage	C28A	G15
uvMED-CGF-C28B-MedDCM-OCT-S28-C164	putative pelagiphage	C28B	G15
uvMED-CGF-C28B-MedDCM-OCT-S32-C177	putative pelagiphage	C28B	G15
uvMED-CGF-C28B-MedDCM-OCT-S36-C223	putative pelagiphage	C28B	G15
uvMED-CGF-C42-MedDCM-OCT-S37-C124	putative pelagiphage	C42	G15
uvMED-CGF-C42-MedDCM-OCT-S38-C173	putative pelagiphage	C42	G15
uvMED-CGR-C42-MedDCM-OCT-S29-C52	putative pelagiphage	C42	G15
uvMED-CGR-C54-MedDCM-OCT-S36-C37		C54	G15
uvMED-CGF-C54A-MedDCM-OCT-S26-C38		C54A	G15
uvMED-CGF-C54A-MedDCM-OCT-S28-C34		C54A	G15
uvMED-CGR-C54A-MedDCM-OCT-S39-C35		C54A	G15
uvMED-CGF-C6-MedDCM-OCT-S28-C37		C6	G15
uvMED-CGR-C6-MedDCM-OCT-S27-C41		C6	G15
uvMED-CGR-C6A-MedDCM-OCT-S33-C54		C6A	G15
uvMED-CGR-C6A-MedDCM-OCT-S43-C64		C6A	G15
uvMED-CGF-C72-MedDCM-OCT-S41-C96		C72	G15
uvMED-CGR-C72-MedDCM-OCT-S43-C21		C72	G15
uvMED-CGR-C85-MedDCM-OCT-S24-C7		C85	G15
uvMED-CGR-C85-MedDCM-OCT-S43-C18		C85	G15
uvMED-CGF-C99-MedDCM-OCT-S33-C45		C99	G15
uvMED-CGR-C99-MedDCM-OCT-S44-C25		C99	G15
uvMED-CGR-U-MedDCM-OCT-S25-C46	putative SAR11 Pelagibacter phage	U	G15
uvMED-CGR-U-MedDCM-OCT-S30-C38	putative SAR11 Pelagibacter phage	U	G15
uvMED-CGR-U-MedDCM-OCT-S40-C42	putative SAR11 Pelagibacter phage	U	G15
uvMED-CGR-U-MedDCM-OCT-S30-C37		U	G15
uvMED-CGR-U-MedDCM-OCT-S37-C49		U	G15
uvMED-CGR-U-MedDCM-OCT-S38-C27		U	G15
uvMED-CGR-U-MedDCM-OCT-S41-C7		U	G15
uvMED-CGR-U-MedDCM-OCT-S41-C82		U	G15
uvMED-CGR-U-MedDCM-OCT-S42-C63		U	G15
uvMED-CGR-U-MedDCM-OCT-S46-C34		U	G15
uvMED-CGF-C24-MedDCM-OCT-S23-C191	putative pelagiphage	C24	G15
uvMED-CGF-C24-MedDCM-OCT-S24-C244	putative pelagiphage	C24	G15
uvMED-CGF-C24-MedDCM-OCT-S25-C260	putative pelagiphage	C24	G15
uvMED-CGF-C24-MedDCM-OCT-S26-C171	putative pelagiphage	C24	G15
uvMED-CGF-C24-MedDCM-OCT-S26-C252	putative pelagiphage	C24	G15
uvMED-CGF-C24-MedDCM-OCT-S26-C278	putative pelagiphage	C24	G15
uvMED-CGF-C24-MedDCM-OCT-S27-C103	putative pelagiphage	C24	G15
uvMED-CGF-C24-MedDCM-OCT-S27-C110	putative pelagiphage	C24	G15
uvMED-CGF-C24-MedDCM-OCT-S27-C188	putative pelagiphage	C24	G15
uvMED-CGF-C24-MedDCM-OCT-S28-C120	putative pelagiphage	C24	G15
uvMED-CGF-C24-MedDCM-OCT-S28-C185	putative pelagiphage	C24	G15
uvMED-CGF-C24-MedDCM-OCT-S32-C172	putative pelagiphage	C24	G15
uvMED-CGF-C24-MedDCM-OCT-S33-C129	putative pelagiphage	C24	G15
uvMED-CGF-C24-MedDCM-OCT-S34-C213	putative pelagiphage	C24	G15
uvMED-CGF-C24-MedDCM-OCT-S34-C237	putative pelagiphage	C24	G15
uvMED-CGF-C24-MedDCM-OCT-S34-C243	putative pelagiphage	C24	G15
uvMED-CGF-C24-MedDCM-OCT-S38-C278	putative pelagiphage	C24	G15
uvMED-CGR-C24-MedDCM-OCT-S38-C43	putative pelagiphage	C24	G15
uvMED-CGF-C24-MedDCM-OCT-S39-C59	putative pelagiphage	C24	G15
uvMED-CGF-C24-MedDCM-OCT-S42-C120	putative pelagiphage	C24	G15
uvMED-CGF-C24-MedDCM-OCT-S42-C242	putative pelagiphage	C24	G15
uvMED-CGF-C24-MedDCM-OCT-S43-C120	putative pelagiphage	C24	G15
uvMED-CGF-C24-MedDCM-OCT-S43-C167	putative pelagiphage	C24	G15
uvMED-CGF-C24-MedDCM-OCT-S43-C174	putative pelagiphage	C24	G15
uvMED-CGF-C24-MedDCM-OCT-S43-C179	putative pelagiphage	C24	G15
uvMED-CGF-C24-MedDCM-OCT-S45-C223	putative pelagiphage	C24	G15
uvMED-CGF-C24-MedDCM-OCT-S46-C189	putative pelagiphage	C24	G15
uvMED-CGF-C24-MedDCM-OCT-S46-C243	putative pelagiphage	C24	G15
uvMED-CGF-C24A-MedDCM-OCT-S27-C168	putative pelagiphage	C24A	G15
uvMED-CGF-C24A-MedDCM-OCT-S41-C258	putative pelagiphage	C24A	G15
uvMED-CGF-C10-MedDCM-OCT-S37-C126		C10	G16
uvMED-CGF-C10-MedDCM-OCT-S37-C174		C10	G16
uvMED-CGR-C10-MedDCM-OCT-S30-C55		C10	G16
uvMED-CGR-C105A-MedDCM-OCT-S27-C54		C105A	G16
uvMED-CGR-C105A-MedDCM-OCT-S28-C49		C105A	G16
uvMED-CGF-C107A-MedDCM-OCT-S23-C39		C107A	G16
uvMED-CGR-C107A-MedDCM-OCT-S27-C42		C107A	G16
uvMED-CGF-C108A-MedDCM-OCT-S25-C43		C108A	G16
uvMED-CGR-C108A-MedDCM-OCT-S29-C43		C108A	G16
uvMED-CGF-C10A-MedDCM-OCT-S41-C229		C10A	G16
uvMED-CGR-C10A-MedDCM-OCT-S46-C61		C10A	G16
uvMED-CGF-C48A-MedDCM-OCT-S33-C18	putative SAR116 phage	C48A	G16
uvMED-CGF-C48A-MedDCM-OCT-S38-C24	putative SAR116 phage	C48A	G16
uvMED-CGR-C48A-MedDCM-OCT-S28-C15	putative SAR116 phage	C48A	G16
uvMED-CGR-C48A-MedDCM-OCT-S29-C21	putative SAR116 phage	C48A	G16
uvMED-CGR-C48A-MedDCM-OCT-S37-C22	putative SAR116 phage	C48A	G16
uvMED-CGF-C48B-MedDCM-OCT-S40-C265	putative SAR116 phage	C48B	G16
uvMED-CGF-C48B-MedDCM-OCT-S40-C310	putative SAR116 phage	C48B	G16
uvMED-CGR-C48B-MedDCM-OCT-S24-C17	putative SAR116 phage	C48B	G16
uvMED-CGR-C48B-MedDCM-OCT-S26-C25	putative SAR116 phage	C48B	G16
uvMED-CGR-C48B-MedDCM-OCT-S30-C14	putative SAR116 phage	C48B	G16
uvMED-CGR-C48B-MedDCM-OCT-S41-C26	putative SAR116 phage	C48B	G16
uvMED-CGR-C48B-MedDCM-OCT-S42-C26	putative SAR116 phage	C48B	G16
uvMED-CGF-C49-MedDCM-OCT-S27-C43		C49	G16
uvMED-CGF-C49A-MedDCM-OCT-S24-C47		C49A	G16
uvMED-CGF-C49A-MedDCM-OCT-S25-C56		C49A	G16
uvMED-CGF-C49A-MedDCM-OCT-S26-C193		C49A	G16
uvMED-CGF-C49A-MedDCM-OCT-S29-C55		C49A	G16
uvMED-CGF-C49A-MedDCM-OCT-S32-C153		C49A	G16
uvMED-CGF-C49A-MedDCM-OCT-S32-C168		C49A	G16
uvMED-CGF-C49A-MedDCM-OCT-S36-C62		C49A	G16
uvMED-CGF-C49A-MedDCM-OCT-S40-C57		C49A	G16
uvMED-CGF-C49A-MedDCM-OCT-S44-C58		C49A	G16
uvMED-CGF-C49A-MedDCM-OCT-S45-C58		C49A	G16
uvMED-CGF-C49A-MedDCM-OCT-S46-C68		C49A	G16
uvMED-CGR-C49A-MedDCM-OCT-S31-C44		C49A	G16
uvMED-CGF-C53-MedDCM-OCT-S27-C185		C53	G16
uvMED-CGF-C53-MedDCM-OCT-S37-C208		C53	G16
uvMED-CGF-C53A-MedDCM-OCT-S25-C57		C53A	G16
uvMED-CGF-C53A-MedDCM-OCT-S27-C242		C53A	G16
uvMED-CGF-C53A-MedDCM-OCT-S30-C57		C53A	G16
uvMED-CGF-C53A-MedDCM-OCT-S32-C67		C53A	G16
uvMED-CGF-C53A-MedDCM-OCT-S33-C59		C53A	G16
uvMED-CGF-C53A-MedDCM-OCT-S35-C68		C53A	G16
uvMED-CGF-C53A-MedDCM-OCT-S40-C60		C53A	G16
uvMED-CGF-C53A-MedDCM-OCT-S41-C66		C53A	G16
uvMED-CGF-C53A-MedDCM-OCT-S46-C69		C53A	G16
uvMED-CGR-C53A-MedDCM-OCT-S26-C61		C53A	G16
uvMED-CGR-C53A-MedDCM-OCT-S34-C54		C53A	G16
uvMED-CGR-C55-MedDCM-OCT-S33-C61		C55	G16
uvMED-CGF-C55A-MedDCM-OCT-S36-C68		C55A	G16
uvMED-CGR-C55A-MedDCM-OCT-S46-C84		C55A	G16
uvMED-CGR-C57-MedDCM-OCT-S27-C24		C57	G16
uvMED-CGR-C57A-MedDCM-OCT-S25-C28		C57A	G16
uvMED-CGR-C57A-MedDCM-OCT-S39-C32		C57A	G16
uvMED-CGF-C58A-MedDCM-OCT-S31-C30		C58A	G16
uvMED-CGF-C58A-MedDCM-OCT-S42-C58		C58A	G16
uvMED-CGR-C58A-MedDCM-OCT-S43-C47		C58A	G16
uvMED-CGR-U-MedDCM-OCT-S25-C55		U	G16
uvMED-CGR-U-MedDCM-OCT-S25-C59		U	G16
uvMED-CGR-U-MedDCM-OCT-S25-C65		U	G16
uvMED-CGR-U-MedDCM-OCT-S27-C44		U	G16
uvMED-CGR-U-MedDCM-OCT-S32-C65		U	G16
uvMED-CGR-U-MedDCM-OCT-S37-C71		U	G16
uvMED-CGF-C100-MedDCM-OCT-S37-C199	putative pelagiphage	C100	G17
uvMED-CGR-C100-MedDCM-OCT-S26-C29	putative pelagiphage	C100	G17
uvMED-CGR-C100-MedDCM-OCT-S33-C20	putative pelagiphage	C100	G17
uvMED-CGF-C113A-MedDCM-OCT-S33-C15		C113A	G17
uvMED-CGR-C113A-MedDCM-OCT-S35-C17		C113A	G17
uvMED-CGF-C18A-MedDCM-OCT-S27-C32		C18A	G17
uvMED-CGR-C18A-MedDCM-OCT-S41-C53		C18A	G17
uvMED-CGF-C19-MedDCM-OCT-S23-C49		C19	G17
uvMED-CGF-C19-MedDCM-OCT-S32-C53		C19	G17
uvMED-CGR-C19-MedDCM-OCT-S26-C54		C19	G17
uvMED-CGF-C22-MedDCM-OCT-S23-C98	putative pelagiphage	C22	G17
uvMED-CGF-C22-MedDCM-OCT-S25-C85	putative pelagiphage	C22	G17
uvMED-CGF-C22-MedDCM-OCT-S26-C16	putative pelagiphage	C22	G17
uvMED-CGF-C22-MedDCM-OCT-S27-C169	putative pelagiphage	C22	G17
uvMED-CGF-C22-MedDCM-OCT-S27-C233	putative pelagiphage	C22	G17
uvMED-CGF-C22-MedDCM-OCT-S27-C253	putative pelagiphage	C22	G17
uvMED-CGF-C22-MedDCM-OCT-S28-C14	putative pelagiphage	C22	G17
uvMED-CGF-C22-MedDCM-OCT-S29-C101	putative pelagiphage	C22	G17
uvMED-CGF-C22-MedDCM-OCT-S29-C111	putative pelagiphage	C22	G17
uvMED-CGF-C22-MedDCM-OCT-S29-C138	putative pelagiphage	C22	G17
uvMED-CGF-C22-MedDCM-OCT-S29-C159	putative pelagiphage	C22	G17
uvMED-CGF-C22-MedDCM-OCT-S31-C201	putative pelagiphage	C22	G17
uvMED-CGF-C22-MedDCM-OCT-S31-C202	putative pelagiphage	C22	G17
uvMED-CGF-C22-MedDCM-OCT-S31-C208	putative pelagiphage	C22	G17
uvMED-CGF-C22-MedDCM-OCT-S31-C252	putative pelagiphage	C22	G17
uvMED-CGF-C22-MedDCM-OCT-S35-C152	putative pelagiphage	C22	G17
uvMED-CGF-C22-MedDCM-OCT-S35-C292	putative pelagiphage	C22	G17
uvMED-CGF-C22-MedDCM-OCT-S38-C22	putative pelagiphage	C22	G17
uvMED-CGF-C22-MedDCM-OCT-S41-C103	putative pelagiphage	C22	G17
uvMED-CGF-C22-MedDCM-OCT-S41-C196	putative pelagiphage	C22	G17
uvMED-CGF-C22-MedDCM-OCT-S42-C114	putative pelagiphage	C22	G17
uvMED-CGR-C22-MedDCM-OCT-S33-C34	putative pelagiphage	C22	G17
uvMED-CGR-C22-MedDCM-OCT-S36-C18	putative pelagiphage	C22	G17
uvMED-CGF-C22A-MedDCM-OCT-S33-C25	putative pelagiphage	C22A	G17
uvMED-CGF-C22A-MedDCM-OCT-S35-C316	putative pelagiphage	C22A	G17
uvMED-CGF-C22A-MedDCM-OCT-S45-C35	putative pelagiphage	C22A	G17
uvMED-CGF-C22B-MedDCM-OCT-S29-C187	putative pelagiphage	C22B	G17
uvMED-CGF-C22B-MedDCM-OCT-S31-C210	putative pelagiphage	C22B	G17
uvMED-CGF-C22C-MedDCM-OCT-S34-C281	putative pelagiphage	C22C	G17
uvMED-CGF-C22C-MedDCM-OCT-S35-C275	putative pelagiphage	C22C	G17
uvMED-CGF-C22C-MedDCM-OCT-S35-C88	putative pelagiphage	C22C	G17
uvMED-CGF-C22C-MedDCM-OCT-S39-C204	putative pelagiphage	C22C	G17
uvMED-CGF-C22C-MedDCM-OCT-S41-C155	putative pelagiphage	C22C	G17
uvMED-CGR-C22C-MedDCM-OCT-S23-C7	putative pelagiphage	C22C	G17
uvMED-CGF-C32A-MedDCM-OCT-S24-C170	putative pelagiphage	C32A	G17
uvMED-CGF-C32A-MedDCM-OCT-S24-C174	putative pelagiphage	C32A	G17
uvMED-CGF-C32A-MedDCM-OCT-S27-C31	putative pelagiphage	C32A	G17
uvMED-CGF-C32A-MedDCM-OCT-S30-C21	putative pelagiphage	C32A	G17
uvMED-CGF-C32A-MedDCM-OCT-S32-C100	putative pelagiphage	C32A	G17
uvMED-CGF-C32A-MedDCM-OCT-S32-C182	putative pelagiphage	C32A	G17
uvMED-CGF-C32A-MedDCM-OCT-S37-C24	putative pelagiphage	C32A	G17
uvMED-CGF-C32A-MedDCM-OCT-S39-C27	putative pelagiphage	C32A	G17
uvMED-CGF-C32A-MedDCM-OCT-S43-C92	putative pelagiphage	C32A	G17
uvMED-CGF-C32A-MedDCM-OCT-S46-C31	putative pelagiphage	C32A	G17
uvMED-CGR-C32A-MedDCM-OCT-S40-C23	putative pelagiphage	C32A	G17
uvMED-CGF-C40-MedDCM-OCT-S36-C23	putative SAR11 Pelagibacter phage	C40	G17
uvMED-CGF-C40-MedDCM-OCT-S40-C68	putative SAR11 Pelagibacter phage	C40	G17
uvMED-CGR-C40-MedDCM-OCT-S28-C16	putative SAR11 Pelagibacter phage	C40	G17
uvMED-CGF-C66A-MedDCM-OCT-S25-C224		C66A	G17
uvMED-CGF-C66A-MedDCM-OCT-S42-C239		C66A	G17
uvMED-CGR-C66A-MedDCM-OCT-S24-C64		C66A	G17
uvMED-CGR-C66A-MedDCM-OCT-S28-C59		C66A	G17
uvMED-CGR-C66A-MedDCM-OCT-S29-C69		C66A	G17
uvMED-CGR-C66A-MedDCM-OCT-S35-C82		C66A	G17
uvMED-CGR-C66A-MedDCM-OCT-S36-C74		C66A	G17
uvMED-CGR-C66A-MedDCM-OCT-S40-C72		C66A	G17
uvMED-CGR-C66A-MedDCM-OCT-S44-C68		C66A	G17
uvMED-CGR-U-MedDCM-OCT-S28-C28	putative pelagiphage	U	G17
uvMED-CGR-U-MedDCM-OCT-S33-C36	putative pelagiphage	U	G17
uvMED-CGR-U-MedDCM-OCT-S38-C40	putative pelagiphage	U	G17
uvMED-CGR-U-MedDCM-OCT-S23-C23		U	G17
uvMED-CGR-U-MedDCM-OCT-S28-C20		U	G17
uvMED-CGR-U-MedDCM-OCT-S32-C35		U	G17
uvMED-CGR-U-MedDCM-OCT-S39-C21		U	G17
uvMED-CGR-U-MedDCM-OCT-S40-C18		U	G17
uvMED-CGF-C29A-MedDCM-OCT-S23-C105		C29A	G18
uvMED-CGF-C29A-MedDCM-OCT-S30-C25		C29A	G18
uvMED-CGF-C29A-MedDCM-OCT-S31-C13		C29A	G18
uvMED-CGF-C29A-MedDCM-OCT-S34-C32		C29A	G18
uvMED-CGF-C29A-MedDCM-OCT-S35-C228		C29A	G18
uvMED-CGF-C29A-MedDCM-OCT-S39-C31		C29A	G18
uvMED-CGF-C29A-MedDCM-OCT-S40-C25		C29A	G18
uvMED-CGF-C29A-MedDCM-OCT-S43-C36		C29A	G18
uvMED-CGF-C29A-MedDCM-OCT-S44-C33		C29A	G18
uvMED-CGF-C29A-MedDCM-OCT-S45-C34		C29A	G18
uvMED-CGR-C29A-MedDCM-OCT-S24-C21		C29A	G18
uvMED-CGR-C29A-MedDCM-OCT-S33-C24		C29A	G18
uvMED-CGR-C29A-MedDCM-OCT-S42-C45		C29A	G18
uvMED-CGF-C51-MedDCM-OCT-S46-C76		C51	G18
uvMED-CGR-C51-MedDCM-OCT-S31-C32		C51	G18
uvMED-CGR-C51-MedDCM-OCT-S32-C58		C51	G18
uvMED-CGR-C51A-MedDCM-OCT-S38-C51		C51A	G18
uvMED-CGR-C51A-MedDCM-OCT-S39-C54		C51A	G18
uvMED-CGR-C51A-MedDCM-OCT-S42-C66		C51A	G18
uvMED-CGR-C56-MedDCM-OCT-S38-C52		C56	G18
uvMED-CGF-C56A-MedDCM-OCT-S46-C59		C56A	G18
uvMED-CGR-C56A-MedDCM-OCT-S32-C59		C56A	G18
uvMED-CGF-C63A-MedDCM-OCT-S30-C46		C63A	G18
uvMED-CGF-C63A-MedDCM-OCT-S44-C48		C63A	G18
uvMED-CGR-C63A-MedDCM-OCT-S41-C57		C63A	G18
uvMED-CGR-C82-MedDCM-OCT-S25-C54		C82	G18
uvMED-CGR-C82-MedDCM-OCT-S28-C40		C82	G18
uvMED-CGR-C83-MedDCM-OCT-S23-C22		C83	G18
uvMED-CGR-C83-MedDCM-OCT-S45-C54		C83	G18
uvMED-CGR-U-MedDCM-OCT-S44-C63	putative SAR116 phage	U	G18
uvMED-CGR-U-MedDCM-OCT-S25-C14		U	G18
uvMED-CGR-U-MedDCM-OCT-S26-C62		U	G18
uvMED-CGR-U-MedDCM-OCT-S35-C8		U	G18
uvMED-CGR-U-MedDCM-OCT-S37-C50		U	G18
uvMED-CGR-U-MedDCM-OCT-S44-C29		U	G18
uvMED-CGR-U-MedDCM-OCT-S45-C47		U	G18
uvMED-CGF-C20-MedDCM-OCT-S24-C67	putative SAR11 HIMB114 phage	C20	G19
uvMED-CGR-C20A-MedDCM-OCT-S30-C71	putative SAR11 HIMB114 phage	C20A	G19
uvMED-CGR-C20A-MedDCM-OCT-S36-C79	putative SAR11 HIMB114 phage	C20A	G19
uvMED-CGF-C27-MedDCM-OCT-S26-C121	putative pelagiphage	C27	G19
uvMED-CGF-C27-MedDCM-OCT-S26-C265	putative pelagiphage	C27	G19
uvMED-CGF-C27-MedDCM-OCT-S26-C267	putative pelagiphage	C27	G19
uvMED-CGF-C27-MedDCM-OCT-S29-C110	putative pelagiphage	C27	G19
uvMED-CGF-C27-MedDCM-OCT-S30-C70	putative pelagiphage	C27	G19
uvMED-CGF-C27-MedDCM-OCT-S33-C181	putative pelagiphage	C27	G19
uvMED-CGF-C27-MedDCM-OCT-S33-C188	putative pelagiphage	C27	G19
uvMED-CGF-C27-MedDCM-OCT-S33-C93	putative pelagiphage	C27	G19
uvMED-CGF-C27-MedDCM-OCT-S40-C101	putative pelagiphage	C27	G19
uvMED-CGF-C27-MedDCM-OCT-S40-C193	putative pelagiphage	C27	G19
uvMED-CGF-C27-MedDCM-OCT-S46-C235	putative pelagiphage	C27	G19
uvMED-CGR-C27-MedDCM-OCT-S28-C53	putative pelagiphage	C27	G19
uvMED-GF-C27A-MedDCM-OCT-S26-C72	putative pelagiphage	C27A	G19
uvMED-GF-C27A-MedDCM-OCT-S46-C247	putative pelagiphage	C27A	G19
uvMED-CGF-C30-MedDCM-OCT-S39-C118	putative SAR11 Pelagibacter/HIMB114 phage	C30	G19
uvMED-CGF-C30-MedDCM-OCT-S40-C264	putative SAR11 Pelagibacter/HIMB114 phage	C30	G19
uvMED-CGF-C30A-MedDCM-OCT-S31-C199	putative SAR11 Pelagibacter/HIMB114 phage	C30A	G19
uvMED-CGF-C30A-MedDCM-OCT-S40-C140	putative SAR11 Pelagibacter/HIMB114 phage	C30A	G19
uvMED-CGF-C30A-MedDCM-OCT-S43-C217	putative SAR11 Pelagibacter/HIMB114 phage	C30A	G19
uvMED-CGR-C30A-MedDCM-OCT-S29-C73	putative SAR11 Pelagibacter/HIMB114 phage	C30A	G19
uvMED-CGR-C30A-MedDCM-OCT-S33-C83	putative SAR11 Pelagibacter/HIMB114 phage	C30A	G19
uvMED-CGR-C30A-MedDCM-OCT-S38-C82	putative SAR11 Pelagibacter/HIMB114 phage	C30A	G19
uvMED-CGR-C30A-MedDCM-OCT-S45-C81	putative SAR11 Pelagibacter/HIMB114 phage	C30A	G19
uvMED-CGF-C30B-MedDCM-OCT-S30-C97	putative SAR11 Pelagibacter/HIMB114 phage	C30B	G19
uvMED-CGF-C30B-MedDCM-OCT-S31-C145	putative SAR11 Pelagibacter/HIMB114 phage	C30B	G19
uvMED-CGF-C30B-MedDCM-OCT-S32-C76	putative SAR11 Pelagibacter/HIMB114 phage	C30B	G19
uvMED-CGF-C30B-MedDCM-OCT-S39-C134	putative SAR11 Pelagibacter/HIMB114 phage	C30B	G19
uvMED-CGF-C30B-MedDCM-OCT-S39-C146	putative SAR11 Pelagibacter/HIMB114 phage	C30B	G19
uvMED-CGF-C30B-MedDCM-OCT-S41-C83	putative SAR11 Pelagibacter/HIMB114 phage	C30B	G19
uvMED-CGR-C30B-MedDCM-OCT-S46-C80	putative SAR11 Pelagibacter/HIMB114 phage	C30B	G19
uvMED-CGF-C37-MedDCM-OCT-S46-C116	putative SAR11 Pelagibacter/HIMB114 phage	C37	G19
uvMED-CGR-C37-MedDCM-OCT-S26-C78	putative SAR11 Pelagibacter/HIMB114 phage	C37	G19
uvMED-CGR-C37-MedDCM-OCT-S29-C71	putative SAR11 Pelagibacter/HIMB114 phage	C37	G19
uvMED-CGR-C37-MedDCM-OCT-S32-C82	putative SAR11 Pelagibacter/HIMB114 phage	C37	G19
uvMED-CGR-C37-MedDCM-OCT-S44-C73	putative SAR11 Pelagibacter/HIMB114 phage	C37	G19
uvMED-CGF-C39-MedDCM-OCT-S34-C80	putative SAR11 Pelagibacter/HIMB114 phage	C39	G19
uvMED-CGF-C39-MedDCM-OCT-S35-C62	putative SAR11 Pelagibacter/HIMB114 phage	C39	G19
uvMED-CGF-C39-MedDCM-OCT-S42-C70	putative SAR11 Pelagibacter/HIMB114 phage	C39	G19
uvMED-CGR-C39-MedDCM-OCT-S27-C61	putative SAR11 Pelagibacter/HIMB114 phage	C39	G19
uvMED-CGF-C43-MedDCM-OCT-S30-C105	putative SAR11 Pelagibacter/HIMB114 phage	C43	G19
uvMED-CGF-C43-MedDCM-OCT-S31-C62	putative SAR11 Pelagibacter/HIMB114 phage	C43	G19
uvMED-CGR-C43-MedDCM-OCT-S32-C95	putative SAR11 Pelagibacter/HIMB114 phage	C43	G19
uvMED-CGF-C68A-MedDCM-OCT-S26-C73	putative SAR11 Pelagibacter/HIMB114 phage	C68A	G19
uvMED-CGF-C68A-MedDCM-OCT-S36-C73	putative SAR11 Pelagibacter/HIMB114 phage	C68A	G19
uvMED-CGR-C68A-MedDCM-OCT-S28-C61	putative SAR11 Pelagibacter/HIMB114 phage	C68A	G19
uvMED-CGR-C68A-MedDCM-OCT-S35-C79	putative SAR11 Pelagibacter/HIMB114 phage	C68A	G19
uvMED-CGR-C68A-MedDCM-OCT-S38-C76	putative SAR11 Pelagibacter/HIMB114 phage	C68A	G19
uvMED-CGR-C68A-MedDCM-OCT-S39-C84	putative SAR11 Pelagibacter/HIMB114 phage	C68A	G19
uvMED-CGF-C94-MedDCM-OCT-S24-C128	putative SAR11 HIMB114 phage	C94	G19
uvMED-CGR-C94-MedDCM-OCT-S26-C69	putative SAR11 HIMB114 phage	C94	G19
uvMED-CGR-U-MedDCM-OCT-S24-C60	putative SAR11 HIMB114 phage	U	G19
uvMED-CGF-C14-MedDCM-OCT-S32-C219	putative cyanophage	C14	G2
uvMED-CGF-C14-MedDCM-OCT-S36-C254	putative cyanophage	C14	G2
uvMED-CGF-C14-MedDCM-OCT-S36-C285	putative cyanophage	C14	G2
uvMED-CGF-C14-MedDCM-OCT-S40-C51	putative cyanophage	C14	G2
uvMED-CGF-C14A-MedDCM-OCT-S24-C149	putative cyanophage	C14A	G2
uvMED-CGF-C14A-MedDCM-OCT-S24-C161	putative cyanophage	C14A	G2
uvMED-CGF-C14A-MedDCM-OCT-S27-C105	putative cyanophage	C14A	G2
uvMED-CGF-C14A-MedDCM-OCT-S30-C161	putative cyanophage	C14A	G2
uvMED-CGF-C14A-MedDCM-OCT-S30-C216	putative cyanophage	C14A	G2
uvMED-CGF-C14A-MedDCM-OCT-S31-C108	putative cyanophage	C14A	G2
uvMED-CGF-C14A-MedDCM-OCT-S32-C104	putative cyanophage	C14A	G2
uvMED-CGF-C14A-MedDCM-OCT-S32-C189	putative cyanophage	C14A	G2
uvMED-CGF-C14A-MedDCM-OCT-S33-C266	putative cyanophage	C14A	G2
uvMED-CGF-C14A-MedDCM-OCT-S33-C282	putative cyanophage	C14A	G2
uvMED-CGF-C14A-MedDCM-OCT-S35-C81	putative cyanophage	C14A	G2
uvMED-CGF-C14A-MedDCM-OCT-S36-C101	putative cyanophage	C14A	G2
uvMED-CGF-C14A-MedDCM-OCT-S36-C295	putative cyanophage	C14A	G2
uvMED-CGF-C14A-MedDCM-OCT-S39-C151	putative cyanophage	C14A	G2
uvMED-CGF-C14A-MedDCM-OCT-S41-C142	putative cyanophage	C14A	G2
uvMED-CGF-C14A-MedDCM-OCT-S43-C156	putative cyanophage	C14A	G2
uvMED-CGF-C14A-MedDCM-OCT-S44-C315	putative cyanophage	C14A	G2
uvMED-CGR-C14A-MedDCM-OCT-S23-C10	putative cyanophage	C14A	G2
uvMED-CGR-C14A-MedDCM-OCT-S29-C22	putative cyanophage	C14A	G2
uvMED-CGR-C14A-MedDCM-OCT-S34-C29	putative cyanophage	C14A	G2
uvMED-CGR-C14A-MedDCM-OCT-S38-C26	putative cyanophage	C14A	G2
uvMED-CGR-C14A-MedDCM-OCT-S42-C35	putative cyanophage	C14A	G2
uvMED-CGF-C14B-MedDCM-OCT-S32-C162	putative cyanophage	C14B	G2
uvMED-CGF-C14B-MedDCM-OCT-S32-C197	putative cyanophage	C14B	G2
uvMED-CGF-C14B-MedDCM-OCT-S36-C205	putative cyanophage	C14B	G2
uvMED-CGF-C14B-MedDCM-OCT-S36-C258	putative cyanophage	C14B	G2
uvMED-CGR-C14B-MedDCM-OCT-S35-C3	putative cyanophage	C14B	G2
uvMED-CGF-C15-MedDCM-OCT-S23-C124	putative cyanophage	C15	G2
uvMED-CGF-C15-MedDCM-OCT-S23-C126	putative cyanophage	C15	G2
uvMED-CGF-C15-MedDCM-OCT-S26-C126	putative cyanophage	C15	G2
uvMED-CGF-C15-MedDCM-OCT-S26-C145	putative cyanophage	C15	G2
uvMED-CGF-C15-MedDCM-OCT-S26-C273	putative cyanophage	C15	G2
uvMED-CGF-C15-MedDCM-OCT-S28-C118	putative cyanophage	C15	G2
uvMED-CGF-C15-MedDCM-OCT-S28-C134	putative cyanophage	C15	G2
uvMED-CGF-C15-MedDCM-OCT-S28-C135	putative cyanophage	C15	G2
uvMED-CGF-C15-MedDCM-OCT-S28-C165	putative cyanophage	C15	G2
uvMED-CGF-C15-MedDCM-OCT-S28-C82	putative cyanophage	C15	G2
uvMED-CGF-C15-MedDCM-OCT-S29-C199	putative cyanophage	C15	G2
uvMED-CGF-C15-MedDCM-OCT-S30-C132	putative cyanophage	C15	G2
uvMED-CGF-C15-MedDCM-OCT-S33-C121	putative cyanophage	C15	G2
uvMED-CGF-C15-MedDCM-OCT-S33-C191	putative cyanophage	C15	G2
uvMED-CGF-C15-MedDCM-OCT-S36-C132	putative cyanophage	C15	G2
uvMED-CGF-C15-MedDCM-OCT-S36-C141	putative cyanophage	C15	G2
uvMED-CGF-C15-MedDCM-OCT-S36-C173	putative cyanophage	C15	G2
uvMED-CGF-C15-MedDCM-OCT-S41-C146	putative cyanophage	C15	G2
uvMED-CGF-C15-MedDCM-OCT-S41-C197	putative cyanophage	C15	G2
uvMED-CGF-C15-MedDCM-OCT-S41-C199	putative cyanophage	C15	G2
uvMED-CGF-C15-MedDCM-OCT-S41-C250	putative cyanophage	C15	G2
uvMED-CGF-C15-MedDCM-OCT-S43-C158	putative cyanophage	C15	G2
uvMED-CGF-C15-MedDCM-OCT-S43-C288	putative cyanophage	C15	G2
uvMED-CGF-C15-MedDCM-OCT-S44-C148	putative cyanophage	C15	G2
uvMED-CGF-C15-MedDCM-OCT-S45-C152	putative cyanophage	C15	G2
uvMED-CGF-C15-MedDCM-OCT-S45-C173	putative cyanophage	C15	G2
uvMED-CGF-C15-MedDCM-OCT-S45-C226	putative cyanophage	C15	G2
uvMED-CGF-C15-MedDCM-OCT-S45-C237	putative cyanophage	C15	G2
uvMED-CGF-C15-MedDCM-OCT-S45-C260	putative cyanophage	C15	G2
uvMED-CGF-C15-MedDCM-OCT-S45-C267	putative cyanophage	C15	G2
uvMED-CGF-C15-MedDCM-OCT-S45-C279	putative cyanophage	C15	G2
uvMED-CGF-C15-MedDCM-OCT-S46-C98	putative cyanophage	C15	G2
uvMED-CGF-C15A-MedDCM-OCT-S23-C116	putative cyanophage	C15A	G2
uvMED-CGR-C15A-MedDCM-OCT-S31-C20	putative cyanophage	C15A	G2
uvMED-CGF-C15B-MedDCM-OCT-S24-C103	putative cyanophage	C15B	G2
uvMED-CGF-C15B-MedDCM-OCT-S26-C119	putative cyanophage	C15B	G2
uvMED-CGF-C15B-MedDCM-OCT-S29-C131	putative cyanophage	C15B	G2
uvMED-CGF-C15B-MedDCM-OCT-S29-C174	putative cyanophage	C15B	G2
uvMED-CGF-C15B-MedDCM-OCT-S36-C229	putative cyanophage	C15B	G2
uvMED-CGF-C15C-MedDCM-OCT-S23-C82	putative cyanophage	C15C	G2
uvMED-CGF-C15C-MedDCM-OCT-S33-C119	putative cyanophage	C15C	G2
uvMED-CGF-C15C-MedDCM-OCT-S36-C240	putative cyanophage	C15C	G2
uvMED-CGF-C15C-MedDCM-OCT-S39-C197	putative cyanophage	C15C	G2
uvMED-CGF-C15D-MedDCM-OCT-S23-C121	putative cyanophage	C15D	G2
uvMED-CGF-C15D-MedDCM-OCT-S25-C199	putative cyanophage	C15D	G2
uvMED-CGF-C15D-MedDCM-OCT-S27-C140	putative cyanophage	C15D	G2
uvMED-CGF-C15D-MedDCM-OCT-S27-C178	putative cyanophage	C15D	G2
uvMED-CGF-C15D-MedDCM-OCT-S27-C231	putative cyanophage	C15D	G2
uvMED-CGF-C15D-MedDCM-OCT-S29-C172	putative cyanophage	C15D	G2
uvMED-CGF-C15D-MedDCM-OCT-S30-C134	putative cyanophage	C15D	G2
uvMED-CGF-C15D-MedDCM-OCT-S33-C163	putative cyanophage	C15D	G2
uvMED-CGF-C15D-MedDCM-OCT-S33-C260	putative cyanophage	C15D	G2
uvMED-CGF-C15D-MedDCM-OCT-S36-C185	putative cyanophage	C15D	G2
uvMED-CGF-C15D-MedDCM-OCT-S39-C160	putative cyanophage	C15D	G2
uvMED-CGF-C15D-MedDCM-OCT-S40-C123	putative cyanophage	C15D	G2
uvMED-CGF-C15D-MedDCM-OCT-S41-C130	putative cyanophage	C15D	G2
uvMED-CGF-C15D-MedDCM-OCT-S42-C21	putative cyanophage	C15D	G2
uvMED-CGF-C15D-MedDCM-OCT-S43-C38	putative cyanophage	C15D	G2
uvMED-CGR-C15D-MedDCM-OCT-S44-C14	putative cyanophage	C15D	G2
uvMED-CGF-C15E-MedDCM-OCT-S40-C170	putative cyanophage	C15E	G2
uvMED-CGF-C15E-MedDCM-OCT-S43-C181	putative cyanophage	C15E	G2
uvMED-CGF-C15F-MedDCM-OCT-S33-C216	putative cyanophage	C15F	G2
uvMED-CGF-C15F-MedDCM-OCT-S41-C166	putative cyanophage	C15F	G2
uvMED-CGF-C15G-MedDCM-OCT-S24-C130	putative cyanophage	C15G	G2
uvMED-CGF-C15G-MedDCM-OCT-S24-C167	putative cyanophage	C15G	G2
uvMED-CGF-C15G-MedDCM-OCT-S25-C124	putative cyanophage	C15G	G2
uvMED-CGF-C15G-MedDCM-OCT-S25-C137	putative cyanophage	C15G	G2
uvMED-CGF-C15G-MedDCM-OCT-S26-C144	putative cyanophage	C15G	G2
uvMED-CGF-C15G-MedDCM-OCT-S26-C176	putative cyanophage	C15G	G2
uvMED-CGF-C15G-MedDCM-OCT-S28-C159	putative cyanophage	C15G	G2
uvMED-CGF-C15G-MedDCM-OCT-S28-C186	putative cyanophage	C15G	G2
uvMED-CGF-C15G-MedDCM-OCT-S30-C101	putative cyanophage	C15G	G2
uvMED-CGF-C15G-MedDCM-OCT-S33-C223	putative cyanophage	C15G	G2
uvMED-CGF-C15G-MedDCM-OCT-S41-C131	putative cyanophage	C15G	G2
uvMED-CGF-C15G-MedDCM-OCT-S41-C260	putative cyanophage	C15G	G2
uvMED-CGF-C15G-MedDCM-OCT-S43-C151	putative cyanophage	C15G	G2
uvMED-CGF-C15G-MedDCM-OCT-S45-C139	putative cyanophage	C15G	G2
uvMED-CGF-C15G-MedDCM-OCT-S45-C204	putative cyanophage	C15G	G2
uvMED-CGF-C15G-MedDCM-OCT-S46-C52	putative cyanophage	C15G	G2
uvMED-CGR-C15G-MedDCM-OCT-S32-C25	putative cyanophage	C15G	G2
uvMED-CGF-C15H-MedDCM-OCT-S26-C134	putative cyanophage	C15H	G2
uvMED-CGF-C15H-MedDCM-OCT-S28-C98	putative cyanophage	C15H	G2
uvMED-CGF-C15H-MedDCM-OCT-S34-C166	putative cyanophage	C15H	G2
uvMED-CGF-C15H-MedDCM-OCT-S34-C287	putative cyanophage	C15H	G2
uvMED-CGF-C15H-MedDCM-OCT-S36-C90	putative cyanophage	C15H	G2
uvMED-CGF-C15H-MedDCM-OCT-S40-C106	putative cyanophage	C15H	G2
uvMED-CGF-C15H-MedDCM-OCT-S43-C77	putative cyanophage	C15H	G2
uvMED-CGF-C15H-MedDCM-OCT-S45-C148	putative cyanophage	C15H	G2
uvMED-CGF-C15J-MedDCM-OCT-S24-C179	putative cyanophage	C15J	G2
uvMED-CGF-C15J-MedDCM-OCT-S26-C75	putative cyanophage	C15J	G2
uvMED-CGF-C15J-MedDCM-OCT-S32-C115	putative cyanophage	C15J	G2
uvMED-CGF-C15J-MedDCM-OCT-S32-C166	putative cyanophage	C15J	G2
uvMED-CGF-C15J-MedDCM-OCT-S34-C62	putative cyanophage	C15J	G2
uvMED-CGF-C15J-MedDCM-OCT-S36-C128	putative cyanophage	C15J	G2
uvMED-CGF-C15J-MedDCM-OCT-S36-C213	putative cyanophage	C15J	G2
uvMED-CGF-C15J-MedDCM-OCT-S38-C53	putative cyanophage	C15J	G2
uvMED-CGF-C15J-MedDCM-OCT-S39-C127	putative cyanophage	C15J	G2
uvMED-CGF-C15J-MedDCM-OCT-S39-C133	putative cyanophage	C15J	G2
uvMED-CGF-C15J-MedDCM-OCT-S40-C136	putative cyanophage	C15J	G2
uvMED-CGF-C15J-MedDCM-OCT-S40-C152	putative cyanophage	C15J	G2
uvMED-CGF-C15J-MedDCM-OCT-S45-C106	putative cyanophage	C15J	G2
uvMED-CGR-C15J-MedDCM-OCT-S37-C55	putative cyanophage	C15J	G2
uvMED-CGR-U-MedDCM-OCT-S35-C26		U	G2
uvMED-CGF-C101A-MedDCM-OCT-S39-C9		C101A	G20
uvMED-CGR-C101A-MedDCM-OCT-S30-C6		C101A	G20
uvMED-CGF-C117A-MedDCM-OCT-S27-C30		C117A	G21
uvMED-CGR-C117A-MedDCM-OCT-S32-C49		C117A	G21
uvMED-CGR-C84-MedDCM-OCT-S29-C65		C84	G21
uvMED-CGR-C84-MedDCM-OCT-S32-C77		C84	G21
uvMED-CGR-U-MedDCM-OCT-S26-C60		U	G21
uvMED-CGR-U-MedDCM-OCT-S27-C25		U	G21
uvMED-CGR-U-MedDCM-OCT-S29-C44		U	G21
uvMED-CGR-U-MedDCM-OCT-S30-C51		U	G21
uvMED-CGR-U-MedDCM-OCT-S31-C15		U	G21
uvMED-CGR-U-MedDCM-OCT-S31-C58		U	G21
uvMED-CGR-U-MedDCM-OCT-S39-C26		U	G21
uvMED-CGR-U-MedDCM-OCT-S42-C60		U	G21
uvMED-CGF-C1-MedDCM-OCT-S23-C198		C1	G3
uvMED-CGF-C1-MedDCM-OCT-S24-C259		C1	G3
uvMED-CGF-C1-MedDCM-OCT-S27-C137		C1	G3
uvMED-CGF-C1-MedDCM-OCT-S30-C177		C1	G3
uvMED-CGF-C1-MedDCM-OCT-S31-C115		C1	G3
uvMED-CGF-C1-MedDCM-OCT-S32-C86		C1	G3
uvMED-CGF-C1-MedDCM-OCT-S33-C296		C1	G3
uvMED-CGF-C1-MedDCM-OCT-S41-C120		C1	G3
uvMED-CGF-C1A-MedDCM-OCT-S29-C227		C1A	G3
uvMED-CGF-C1A-MedDCM-OCT-S34-C285		C1A	G3
uvMED-CGF-C1B-MedDCM-OCT-S24-C185		C1B	G3
uvMED-CGF-C1B-MedDCM-OCT-S25-C138		C1B	G3
uvMED-CGF-C1B-MedDCM-OCT-S26-C214		C1B	G3
uvMED-CGF-C1B-MedDCM-OCT-S27-C229		C1B	G3
uvMED-CGF-C1B-MedDCM-OCT-S28-C149		C1B	G3
uvMED-CGF-C1B-MedDCM-OCT-S29-C149		C1B	G3
uvMED-CGF-C1B-MedDCM-OCT-S30-C200		C1B	G3
uvMED-CGF-C1B-MedDCM-OCT-S33-C230		C1B	G3
uvMED-CGF-C1B-MedDCM-OCT-S37-C156		C1B	G3
uvMED-CGF-C1B-MedDCM-OCT-S41-C176		C1B	G3
uvMED-CGF-C1B-MedDCM-OCT-S42-C280		C1B	G3
uvMED-CGF-C1B-MedDCM-OCT-S45-C220		C1B	G3
uvMED-CGF-C1B-MedDCM-OCT-S46-C260		C1B	G3
uvMED-CGF-C1C-MedDCM-OCT-S24-C195		C1C	G3
uvMED-CGF-C1C-MedDCM-OCT-S26-C227		C1C	G3
uvMED-CGF-C1C-MedDCM-OCT-S28-C153		C1C	G3
uvMED-CGF-C1C-MedDCM-OCT-S29-C167		C1C	G3
uvMED-CGF-C1C-MedDCM-OCT-S31-C173		C1C	G3
uvMED-CGF-C1C-MedDCM-OCT-S33-C205		C1C	G3
uvMED-CGF-C1C-MedDCM-OCT-S34-C205		C1C	G3
uvMED-CGF-C1C-MedDCM-OCT-S35-C156		C1C	G3
uvMED-CGF-C1C-MedDCM-OCT-S36-C247		C1C	G3
uvMED-CGF-C1C-MedDCM-OCT-S40-C248		C1C	G3
uvMED-CGF-C1C-MedDCM-OCT-S46-C288		C1C	G3
uvMED-CGF-C1D-MedDCM-OCT-S23-C197		C1D	G3
uvMED-CGF-C1D-MedDCM-OCT-S44-C330		C1D	G3
uvMED-CGF-C1E-MedDCM-OCT-S24-C93		C1E	G3
uvMED-CGF-C1E-MedDCM-OCT-S26-C111		C1E	G3
uvMED-CGF-C1E-MedDCM-OCT-S27-C97		C1E	G3
uvMED-CGF-C1E-MedDCM-OCT-S30-C117		C1E	G3
uvMED-CGF-C1E-MedDCM-OCT-S32-C111		C1E	G3
uvMED-CGF-C1E-MedDCM-OCT-S33-C106		C1E	G3
uvMED-CGF-C1E-MedDCM-OCT-S36-C111		C1E	G3
uvMED-CGF-C1E-MedDCM-OCT-S38-C100		C1E	G3
uvMED-CGF-C1E-MedDCM-OCT-S38-C183		C1E	G3
uvMED-CGF-C1E-MedDCM-OCT-S38-C187		C1E	G3
uvMED-CGF-C1E-MedDCM-OCT-S40-C105		C1E	G3
uvMED-CGF-C1E-MedDCM-OCT-S40-C287		C1E	G3
uvMED-CGF-C1E-MedDCM-OCT-S41-C271		C1E	G3
uvMED-CGF-C1E-MedDCM-OCT-S41-C298		C1E	G3
uvMED-CGF-C1E-MedDCM-OCT-S42-C110		C1E	G3
uvMED-CGF-C1E-MedDCM-OCT-S43-C124		C1E	G3
uvMED-CGF-C1E-MedDCM-OCT-S43-C306		C1E	G3
uvMED-CGF-C1E-MedDCM-OCT-S45-C110		C1E	G3
uvMED-CGR-C1E-MedDCM-OCT-S31-C3		C1E	G3
uvMED-CGF-C5-MedDCM-OCT-S29-C96		C5	G3
uvMED-CGF-C5-MedDCM-OCT-S30-C106		C5	G3
uvMED-CGF-C5-MedDCM-OCT-S30-C155		C5	G3
uvMED-CGF-C5-MedDCM-OCT-S33-C150		C5	G3
uvMED-CGF-C5-MedDCM-OCT-S37-C181		C5	G3
uvMED-CGF-C5-MedDCM-OCT-S40-C161		C5	G3
uvMED-CGF-C5-MedDCM-OCT-S40-C297		C5	G3
uvMED-CGF-C5-MedDCM-OCT-S42-C132		C5	G3
uvMED-CGF-C5-MedDCM-OCT-S42-C171		C5	G3
uvMED-CGF-C5-MedDCM-OCT-S43-C196		C5	G3
uvMED-CGR-C5-MedDCM-OCT-S26-C7		C5	G3
uvMED-CGR-C5-MedDCM-OCT-S33-C6		C5	G3
uvMED-CGF-C5A-MedDCM-OCT-S37-C191		C5A	G3
uvMED-CGF-C5A-MedDCM-OCT-S42-C136		C5A	G3
uvMED-CGF-C5B-MedDCM-OCT-S25-C20		C5B	G3
uvMED-CGF-C5B-MedDCM-OCT-S32-C20		C5B	G3
uvMED-CGF-C5C-MedDCM-OCT-S39-C99		C5C	G3
uvMED-CGF-C5C-MedDCM-OCT-S40-C165		C5C	G3
uvMED-CGF-C5C-MedDCM-OCT-S41-C114		C5C	G3
uvMED-CGF-C5C-MedDCM-OCT-S42-C91		C5C	G3
uvMED-CGF-C5C-MedDCM-OCT-S43-C137		C5C	G3
uvMED-CGF-C5C-MedDCM-OCT-S43-C270		C5C	G3
uvMED-CGF-C5D-MedDCM-OCT-S35-C181		C5D	G3
uvMED-CGF-C5D-MedDCM-OCT-S43-C276		C5D	G3
uvMED-CGF-C5D-MedDCM-OCT-S45-C263		C5D	G3
uvMED-CGF-C5E-MedDCM-OCT-S28-C83		C5E	G3
uvMED-CGF-C5E-MedDCM-OCT-S30-C111		C5E	G3
uvMED-CGF-C5E-MedDCM-OCT-S35-C87		C5E	G3
uvMED-CGF-C5E-MedDCM-OCT-S43-C147		C5E	G3
uvMED-CGF-C5E-MedDCM-OCT-S44-C120		C5E	G3
uvMED-CGF-C5E-MedDCM-OCT-S45-C83		C5E	G3
uvMED-CGF-C5F-MedDCM-OCT-S27-C232		C5F	G3
uvMED-CGF-C5F-MedDCM-OCT-S27-C264		C5F	G3
uvMED-CGF-C5F-MedDCM-OCT-S27-C83		C5F	G3
uvMED-CGF-C5F-MedDCM-OCT-S31-C107		C5F	G3
uvMED-CGF-C5F-MedDCM-OCT-S31-C64		C5F	G3
uvMED-CGF-C5F-MedDCM-OCT-S34-C156		C5F	G3
uvMED-CGF-C5F-MedDCM-OCT-S34-C79		C5F	G3
uvMED-CGF-C5F-MedDCM-OCT-S38-C146		C5F	G3
uvMED-CGF-C5F-MedDCM-OCT-S38-C88		C5F	G3
uvMED-CGF-C5F-MedDCM-OCT-S44-C118		C5F	G3
uvMED-CGF-C5F-MedDCM-OCT-S44-C322		C5F	G3
uvMED-CGR-C5F-MedDCM-OCT-S40-C10		C5F	G3
uvMED-CGF-C5G-MedDCM-OCT-S24-C168		C5G	G3
uvMED-CGF-C5G-MedDCM-OCT-S25-C165		C5G	G3
uvMED-CGF-C5G-MedDCM-OCT-S41-C273		C5G	G3
uvMED-CGF-C5H-MedDCM-OCT-S24-C86		C5H	G3
uvMED-CGF-C5H-MedDCM-OCT-S25-C89		C5H	G3
uvMED-CGF-C5H-MedDCM-OCT-S28-C100		C5H	G3
uvMED-CGF-C5H-MedDCM-OCT-S41-C113		C5H	G3
uvMED-CGF-C7-MedDCM-OCT-S24-C102		C7	G3
uvMED-CGF-C7-MedDCM-OCT-S24-C88		C7	G3
uvMED-CGF-C7-MedDCM-OCT-S26-C28		C7	G3
uvMED-CGF-C7-MedDCM-OCT-S27-C226		C7	G3
uvMED-CGF-C7-MedDCM-OCT-S27-C269		C7	G3
uvMED-CGF-C7-MedDCM-OCT-S27-C82		C7	G3
uvMED-CGF-C7-MedDCM-OCT-S31-C4		C7	G3
uvMED-CGF-C7-MedDCM-OCT-S32-C55		C7	G3
uvMED-CGF-C7-MedDCM-OCT-S44-C334		C7	G3
uvMED-CGF-C7-MedDCM-OCT-S44-C91		C7	G3
uvMED-CGR-C7-MedDCM-OCT-S37-C8		C7	G3
uvMED-CGR-C7-MedDCM-OCT-S39-C15		C7	G3
uvMED-CGF-C7A-MedDCM-OCT-S35-C5		C7A	G3
uvMED-CGF-C7A-MedDCM-OCT-S44-C181		C7A	G3
uvMED-CGR-C7A-MedDCM-OCT-S30-C5		C7A	G3
uvMED-CGR-C7A-MedDCM-OCT-S33-C3		C7A	G3
uvMED-CGR-C7A-MedDCM-OCT-S38-C7		C7A	G3
uvMED-CGR-C7A-MedDCM-OCT-S41-C23		C7A	G3
uvMED-CGR-U-MedDCM-OCT-S40-C13		U	G3
uvMED-CGF-C17-MedDCM-OCT-S24-C90		C17	G4
uvMED-CGF-C17-MedDCM-OCT-S30-C144		C17	G4
uvMED-CGF-C17-MedDCM-OCT-S39-C214		C17	G4
uvMED-CGF-C17-MedDCM-OCT-S46-C132		C17	G4
uvMED-CGF-C17-MedDCM-OCT-S46-C352		C17	G4
uvMED-CGF-C17A-MedDCM-OCT-S27-C75		C17A	G4
uvMED-CGF-C17A-MedDCM-OCT-S32-C38		C17A	G4
uvMED-CGF-C17A-MedDCM-OCT-S39-C187		C17A	G4
uvMED-CGF-C17A-MedDCM-OCT-S39-C222		C17A	G4
uvMED-CGF-C17A-MedDCM-OCT-S46-C91		C17A	G4
uvMED-CGF-C17B-MedDCM-OCT-S28-C87		C17B	G4
uvMED-CGF-C17B-MedDCM-OCT-S30-C58		C17B	G4
uvMED-CGF-C17B-MedDCM-OCT-S36-C33		C17B	G4
uvMED-CGF-C17B-MedDCM-OCT-S45-C163		C17B	G4
uvMED-CGF-C17B-MedDCM-OCT-S45-C321		C17B	G4
uvMED-CGF-C17C-MedDCM-OCT-S25-C10		C17C	G4
uvMED-CGF-C17C-MedDCM-OCT-S28-C85		C17C	G4
uvMED-CGF-C17C-MedDCM-OCT-S29-C158		C17C	G4
uvMED-CGF-C17C-MedDCM-OCT-S29-C89		C17C	G4
uvMED-CGF-C17C-MedDCM-OCT-S34-C142		C17C	G4
uvMED-CGF-C17C-MedDCM-OCT-S34-C192		C17C	G4
uvMED-CGF-C17C-MedDCM-OCT-S35-C33		C17C	G4
uvMED-CGF-C17C-MedDCM-OCT-S39-C215		C17C	G4
uvMED-CGF-C17C-MedDCM-OCT-S42-C43		C17C	G4
uvMED-CGR-C17C-MedDCM-OCT-S23-C4		C17C	G4
uvMED-CGR-C17C-MedDCM-OCT-S44-C5		C17C	G4
uvMED-CGR-U-MedDCM-OCT-S28-C22		U	G4
uvMED-CGR-U-MedDCM-OCT-S38-C34		U	G4
uvMED-CGR-U-MedDCM-OCT-S40-C11		U	G4
uvMED-CGR-U-MedDCM-OCT-S30-C10		U	G5
uvMED-CGR-C59-MedDCM-OCT-S39-C65		C59	G6
uvMED-CGF-C59A-MedDCM-OCT-S29-C45		C59A	G6
uvMED-CGR-C59A-MedDCM-OCT-S34-C49		C59A	G6
uvMED-CGR-U-MedDCM-OCT-S45-C4	putative cyanophage	U	G7
uvMED-CGR-U-MedDCM-OCT-S28-C3		U	G7
uvMED-CGF-C62A-MedDCM-OCT-S41-C20		C62A	G8
uvMED-CGF-C62A-MedDCM-OCT-S45-C17		C62A	G8
uvMED-CGR-C62A-MedDCM-OCT-S28-C10		C62A	G8
uvMED-CGF-C97-MedDCM-OCT-S27-C11		C97	G8
uvMED-CGR-C97-MedDCM-OCT-S42-C7		C97	G8
uvMED-CGR-U-MedDCM-OCT-S35-C6	putative pelagiphage	U	G8
uvMED-CGR-U-MedDCM-OCT-S30-C28		U	G8
uvMED-CGR-U-MedDCM-OCT-S45-C18		U	G8
uvMED-CGR-U-MedDCM-OCT-S46-C10		U	G8
uvMED-CGF-C79-MedDCM-OCT-S38-C32		C79	G9
uvMED-CGR-C79-MedDCM-OCT-S37-C6		C79	G9
uvMED-CGR-U-MedDCM-OCT-S31-C1		U	G9
uvMED-CGR-U-MedDCM-OCT-S38-C3		U	G9
uvMED-CGR-U-MedDCM-OCT-S39-C11		U	G9
uvMED-GF-C102A-MedDCM-OCT-S39-C98		C102A
uvMED-GF-C102A-MedDCM-OCT-S45-C227		C102A
uvMED-GF-C103A-MedDCM-OCT-S38-C6		C103A
uvMED-GF-C103A-MedDCM-OCT-S41-C32		C103A
uvMED-GF-C104A-MedDCM-OCT-S27-C72		C104A
uvMED-GF-C104A-MedDCM-OCT-S44-C56		C104A
uvMED-GF-C106A-MedDCM-OCT-S35-C77		C106A
uvMED-GF-C106A-MedDCM-OCT-S39-C83		C106A
uvMED-GF-C109A-MedDCM-OCT-S27-C18		C109A
uvMED-GF-C109A-MedDCM-OCT-S44-C26		C109A
uvMED-GF-C112A-MedDCM-OCT-S32-C75		C112A
uvMED-GF-C112A-MedDCM-OCT-S35-C64		C112A
uvMED-GF-C114-MedDCM-OCT-S41-C54		C114
uvMED-GF-C114-MedDCM-OCT-S43-C85		C114
uvMED-GF-C116-MedDCM-OCT-S40-C300	putative pelagiphage	C116
uvMED-GF-C116-MedDCM-OCT-S45-C265	putative pelagiphage	C116
uvMED-GF-C11A-MedDCM-OCT-S23-C68		C11A
uvMED-GF-C11A-MedDCM-OCT-S26-C102		C11A
uvMED-GF-C11A-MedDCM-OCT-S27-C94		C11A
uvMED-GF-C11A-MedDCM-OCT-S28-C75		C11A
uvMED-GF-C11A-MedDCM-OCT-S29-C105		C11A
uvMED-GF-C11A-MedDCM-OCT-S30-C104		C11A
uvMED-GF-C11A-MedDCM-OCT-S32-C108		C11A
uvMED-GF-C11A-MedDCM-OCT-S33-C100		C11A
uvMED-GF-C11A-MedDCM-OCT-S35-C102		C11A
uvMED-GF-C11A-MedDCM-OCT-S36-C119		C11A
uvMED-GF-C11A-MedDCM-OCT-S37-C105		C11A
uvMED-GF-C11A-MedDCM-OCT-S39-C113		C11A
uvMED-GF-C11A-MedDCM-OCT-S41-C115		C11A
uvMED-GF-C11A-MedDCM-OCT-S42-C119		C11A
uvMED-GF-C11A-MedDCM-OCT-S44-C105		C11A
uvMED-GF-C11A-MedDCM-OCT-S45-C177		C11A
uvMED-GF-C12-MedDCM-OCT-S24-C146		C12
uvMED-GF-C12-MedDCM-OCT-S26-C148		C12
uvMED-GF-C12-MedDCM-OCT-S36-C131		C12
uvMED-GF-C12-MedDCM-OCT-S39-C144		C12
uvMED-GF-C12-MedDCM-OCT-S39-C236		C12
uvMED-GF-C12-MedDCM-OCT-S39-C244		C12
uvMED-GF-C12-MedDCM-OCT-S44-C168		C12
uvMED-GF-C12A-MedDCM-OCT-S34-C33		C12A
uvMED-GF-C12A-MedDCM-OCT-S36-C113		C12A
uvMED-GF-C12B-MedDCM-OCT-S24-C109		C12B
uvMED-GF-C12B-MedDCM-OCT-S26-C131		C12B
uvMED-GF-C12B-MedDCM-OCT-S27-C13		C12B
uvMED-GF-C12B-MedDCM-OCT-S29-C16		C12B
uvMED-GF-C12B-MedDCM-OCT-S33-C14		C12B
uvMED-GF-C12B-MedDCM-OCT-S39-C115		C12B
uvMED-GF-C12B-MedDCM-OCT-S41-C174		C12B
uvMED-GF-C12B-MedDCM-OCT-S41-C215		C12B
uvMED-GF-C12B-MedDCM-OCT-S41-C281		C12B
uvMED-GF-C12B-MedDCM-OCT-S42-C22		C12B
uvMED-GF-C12B-MedDCM-OCT-S44-C359		C12B
uvMED-GF-C12B-MedDCM-OCT-S45-C20		C12B
uvMED-GF-C13-MedDCM-OCT-S29-C200		C13
uvMED-GF-C13-MedDCM-OCT-S29-C218		C13
uvMED-GF-C13-MedDCM-OCT-S32-C51		C13
uvMED-GF-C13-MedDCM-OCT-S35-C47		C13
uvMED-GF-C13-MedDCM-OCT-S36-C38		C13
uvMED-GF-C2-MedDCM-OCT-S24-C158	putative Prochlorococcus phage	C2
uvMED-GF-C2-MedDCM-OCT-S24-C214	putative Prochlorococcus phage	C2
uvMED-GF-C2-MedDCM-OCT-S36-C257	putative Prochlorococcus phage	C2
uvMED-GF-C2-MedDCM-OCT-S40-C35	putative Prochlorococcus phage	C2
uvMED-GF-C2-MedDCM-OCT-S42-C71	putative Prochlorococcus phage	C2
uvMED-GF-C21-MedDCM-OCT-S24-C176	putative cyanophage	C21
uvMED-GF-C21-MedDCM-OCT-S26-C263	putative cyanophage	C21
uvMED-GF-C21-MedDCM-OCT-S29-C204	putative cyanophage	C21
uvMED-GF-C21-MedDCM-OCT-S36-C149	putative cyanophage	C21
uvMED-GF-C25-MedDCM-OCT-S25-C144	putative pelagiphage	C25
uvMED-GF-C25-MedDCM-OCT-S27-C255	putative pelagiphage	C25
uvMED-GF-C25-MedDCM-OCT-S28-C198	putative pelagiphage	C25
uvMED-GF-C25-MedDCM-OCT-S29-C188	putative pelagiphage	C25
uvMED-GF-C25-MedDCM-OCT-S33-C258	putative pelagiphage	C25
uvMED-GF-C25-MedDCM-OCT-S33-C74	putative pelagiphage	C25
uvMED-GF-C25-MedDCM-OCT-S35-C263	putative pelagiphage	C25
uvMED-GF-C25-MedDCM-OCT-S39-C205	putative pelagiphage	C25
uvMED-GF-C25-MedDCM-OCT-S41-C247	putative pelagiphage	C25
uvMED-GF-C25-MedDCM-OCT-S42-C270	putative pelagiphage	C25
uvMED-GF-C25A-MedDCM-OCT-S25-C115	putative pelagiphage	C25A
uvMED-GF-C25A-MedDCM-OCT-S41-C297	putative pelagiphage	C25A
uvMED-GF-C2A-MedDCM-OCT-S24-C240	putative cyanophage	C2A
uvMED-GF-C2A-MedDCM-OCT-S36-C93	putative cyanophage	C2A
uvMED-GF-C3-MedDCM-OCT-S45-C97		C3
uvMED-GF-C3-MedDCM-OCT-S46-C100		C3
uvMED-GF-C31-MedDCM-OCT-S31-C137	putative pelagiphage	C31
uvMED-GF-C31-MedDCM-OCT-S41-C221	putative pelagiphage	C31
uvMED-GF-C31A-MedDCM-OCT-S25-C164	putative pelagiphage	C31A
uvMED-GF-C31A-MedDCM-OCT-S27-C193	putative pelagiphage	C31A
uvMED-GF-C31A-MedDCM-OCT-S29-C108	putative pelagiphage	C31A
uvMED-GF-C31A-MedDCM-OCT-S29-C126	putative pelagiphage	C31A
uvMED-GF-C31A-MedDCM-OCT-S30-C133	putative pelagiphage	C31A
uvMED-GF-C31A-MedDCM-OCT-S34-C76	putative pelagiphage	C31A
uvMED-GF-C31A-MedDCM-OCT-S38-C149	putative pelagiphage	C31A
uvMED-GF-C31A-MedDCM-OCT-S41-C267	putative pelagiphage	C31A
uvMED-GF-C31A-MedDCM-OCT-S45-C60	putative pelagiphage	C31A
uvMED-GF-C33A-MedDCM-OCT-S23-C1		C33A
uvMED-GF-C33A-MedDCM-OCT-S43-C2		C33A
uvMED-GF-C33B-MedDCM-OCT-S23-C58		C33B
uvMED-GF-C33B-MedDCM-OCT-S33-C21		C33B
uvMED-GF-C33B-MedDCM-OCT-S36-C1		C33B
uvMED-GF-C33B-MedDCM-OCT-S40-C100		C33B
uvMED-GF-C33B-MedDCM-OCT-S40-C122		C33B
uvMED-GF-C33B-MedDCM-OCT-S46-C21		C33B
uvMED-GF-C34-MedDCM-OCT-S23-C43	putative SAR11 Pelagibacter phage	C34
uvMED-GF-C34-MedDCM-OCT-S37-C33	putative SAR11 Pelagibacter phage	C34
uvMED-GF-C34-MedDCM-OCT-S43-C23	putative SAR11 Pelagibacter phage	C34
uvMED-GF-C35-MedDCM-OCT-S24-C120	putative pelagiphage	C35
uvMED-GF-C35-MedDCM-OCT-S26-C113	putative pelagiphage	C35
uvMED-GF-C35-MedDCM-OCT-S34-C78	putative pelagiphage	C35
uvMED-GF-C35-MedDCM-OCT-S36-C65	putative pelagiphage	C35
uvMED-GF-C35-MedDCM-OCT-S39-C107	putative pelagiphage	C35
uvMED-GF-C35-MedDCM-OCT-S44-C161	putative pelagiphage	C35
uvMED-GF-C35-MedDCM-OCT-S46-C200	putative pelagiphage	C35
uvMED-GF-C35-MedDCM-OCT-S46-C217	putative pelagiphage	C35
uvMED-GF-C36-MedDCM-OCT-S23-C51	putative pelagiphage	C36
uvMED-GF-C36-MedDCM-OCT-S24-C224	putative pelagiphage	C36
uvMED-GF-C36-MedDCM-OCT-S25-C108	putative pelagiphage	C36
uvMED-GF-C36-MedDCM-OCT-S26-C79	putative pelagiphage	C36
uvMED-GF-C36-MedDCM-OCT-S41-C69	putative pelagiphage	C36
uvMED-GF-C36-MedDCM-OCT-S42-C198	putative pelagiphage	C36
uvMED-GF-C36-MedDCM-OCT-S42-C203	putative pelagiphage	C36
uvMED-GF-C36-MedDCM-OCT-S44-C113	putative pelagiphage	C36
uvMED-GF-C38-MedDCM-OCT-S24-C203	putative pelagiphage	C38
uvMED-GF-C38-MedDCM-OCT-S27-C129	putative pelagiphage	C38
uvMED-GF-C38-MedDCM-OCT-S39-C155	putative pelagiphage	C38
uvMED-GF-C4-MedDCM-OCT-S43-C68		C4
uvMED-GF-C41-MedDCM-OCT-S29-C50	putative SAR11 Pelagibacter phage	C41
uvMED-GF-C41-MedDCM-OCT-S34-C48	putative SAR11 Pelagibacter phage	C41
uvMED-GF-C41-MedDCM-OCT-S35-C124	putative SAR11 Pelagibacter phage	C41
uvMED-GF-C41-MedDCM-OCT-S35-C176	putative SAR11 Pelagibacter phage	C41
uvMED-GF-C44-MedDCM-OCT-S31-C46	putative pelagiphage	C44
uvMED-GF-C44-MedDCM-OCT-S32-C97	putative pelagiphage	C44
uvMED-GF-C44-MedDCM-OCT-S34-C46	putative pelagiphage	C44
uvMED-GF-C45-MedDCM-OCT-S35-C253	putative pelagiphage	C45
uvMED-GF-C45-MedDCM-OCT-S37-C247	putative pelagiphage	C45
uvMED-GF-C45-MedDCM-OCT-S45-C284	putative pelagiphage	C45
uvMED-GF-C46-MedDCM-OCT-S45-C178	putative pelagiphage	C46
uvMED-GF-C46-MedDCM-OCT-S45-C206	putative pelagiphage	C46
uvMED-GF-C46-MedDCM-OCT-S46-C77	putative pelagiphage	C46
uvMED-GF-C47-MedDCM-OCT-S32-C28	putative cyanophage	C47
uvMED-GF-C47-MedDCM-OCT-S34-C10	putative cyanophage	C47
uvMED-GF-C47-MedDCM-OCT-S35-C41	putative cyanophage	C47
uvMED-GF-C47-MedDCM-OCT-S36-C43	putative cyanophage	C47
uvMED-GF-C47-MedDCM-OCT-S39-C56	putative cyanophage	C47
uvMED-GF-C4A-MedDCM-OCT-S37-C62		C4A
uvMED-GF-C4A-MedDCM-OCT-S46-C72		C4A
uvMED-GF-C4B-MedDCM-OCT-S23-C187		C4B
uvMED-GF-C4B-MedDCM-OCT-S24-C76		C4B
uvMED-GF-C4B-MedDCM-OCT-S25-C77		C4B
uvMED-GF-C4B-MedDCM-OCT-S27-C245		C4B
uvMED-GF-C4B-MedDCM-OCT-S30-C112		C4B
uvMED-GF-C4B-MedDCM-OCT-S30-C164		C4B
uvMED-GF-C4B-MedDCM-OCT-S32-C91		C4B
uvMED-GF-C4B-MedDCM-OCT-S34-C126		C4B
uvMED-GF-C4B-MedDCM-OCT-S40-C288		C4B
uvMED-GF-C4B-MedDCM-OCT-S41-C195		C4B
uvMED-GF-C4B-MedDCM-OCT-S44-C317		C4B
uvMED-GF-C4B-MedDCM-OCT-S44-C323		C4B
uvMED-GF-C4B-MedDCM-OCT-S45-C243		C4B
uvMED-GF-C50-MedDCM-OCT-S44-C311		C50
uvMED-GF-C50A-MedDCM-OCT-S28-C151		C50A
uvMED-GF-C50A-MedDCM-OCT-S33-C225		C50A
uvMED-GF-C50A-MedDCM-OCT-S35-C215		C50A
uvMED-GF-C50A-MedDCM-OCT-S36-C242		C50A
uvMED-GF-C50A-MedDCM-OCT-S42-C214		C50A
uvMED-GF-C60-MedDCM-OCT-S34-C102	putative cyanophage	C60
uvMED-GF-C60-MedDCM-OCT-S34-C195	putative cyanophage	C60
uvMED-GF-C60A-MedDCM-OCT-S29-C62	putative cyanophage	C60A
uvMED-GF-C60A-MedDCM-OCT-S34-C266	putative cyanophage	C60A
uvMED-GF-C61-MedDCM-OCT-S33-C79		C61
uvMED-GF-C61-MedDCM-OCT-S46-C82		C61
uvMED-GF-C61A-MedDCM-OCT-S26-C30		C61A
uvMED-GF-C61A-MedDCM-OCT-S34-C2		C61A
uvMED-GF-C61B-MedDCM-OCT-S24-C48		C61B
uvMED-GF-C61B-MedDCM-OCT-S25-C16		C61B
uvMED-GF-C61B-MedDCM-OCT-S44-C38		C61B
uvMED-GF-C64A-MedDCM-OCT-S40-C38		C64A
uvMED-GF-C64A-MedDCM-OCT-S43-C103		C64A
uvMED-GF-C64A-MedDCM-OCT-S46-C308		C64A
uvMED-GF-C64A-MedDCM-OCT-S46-C99		C64A
uvMED-GF-C65A-MedDCM-OCT-S23-C111	putative cyanophage	C65A
uvMED-GF-C65A-MedDCM-OCT-S33-C146	putative cyanophage	C65A
uvMED-GF-C65A-MedDCM-OCT-S36-C164	putative cyanophage	C65A
uvMED-GF-C65A-MedDCM-OCT-S39-C186	putative cyanophage	C65A
uvMED-GF-C67-MedDCM-OCT-S37-C48		C67
uvMED-GF-C67-MedDCM-OCT-S40-C70		C67
uvMED-GF-C67-MedDCM-OCT-S41-C49		C67
uvMED-GF-C67-MedDCM-OCT-S42-C67		C67
uvMED-GF-C69A-MedDCM-OCT-S23-C183		C69A
uvMED-GF-C69A-MedDCM-OCT-S25-C226		C69A
uvMED-GF-C69A-MedDCM-OCT-S28-C171		C69A
uvMED-GF-C69A-MedDCM-OCT-S30-C220		C69A
uvMED-GF-C69A-MedDCM-OCT-S31-C168		C69A
uvMED-GF-C69A-MedDCM-OCT-S35-C245		C69A
uvMED-GF-C69A-MedDCM-OCT-S36-C278		C69A
uvMED-GF-C69A-MedDCM-OCT-S44-C288		C69A
uvMED-GF-C69A-MedDCM-OCT-S46-C321		C69A
uvMED-GF-C71-MedDCM-OCT-S24-C63		C71
uvMED-GF-C71-MedDCM-OCT-S28-C33		C71
uvMED-GF-C71-MedDCM-OCT-S32-C121		C71
uvMED-GF-C71-MedDCM-OCT-S32-C157		C71
uvMED-GF-C71-MedDCM-OCT-S32-C164		C71
uvMED-GF-C71-MedDCM-OCT-S32-C174		C71
uvMED-GF-C71-MedDCM-OCT-S32-C181		C71
uvMED-GF-C71-MedDCM-OCT-S32-C207		C71
uvMED-GF-C73-MedDCM-OCT-S33-C13		C73
uvMED-GF-C73-MedDCM-OCT-S34-C64		C73
uvMED-GF-C74-MedDCM-OCT-S25-C34		C74
uvMED-GF-C74-MedDCM-OCT-S33-C73		C74
uvMED-GF-C75-MedDCM-OCT-S25-C132		C75
uvMED-GF-C75-MedDCM-OCT-S34-C124		C75
uvMED-GF-C76-MedDCM-OCT-S35-C25		C76
uvMED-GF-C76-MedDCM-OCT-S42-C31		C76
uvMED-GF-C77-MedDCM-OCT-S35-C75		C77
uvMED-GF-C77-MedDCM-OCT-S39-C66		C77
uvMED-GF-C8-MedDCM-OCT-S26-C6		C8
uvMED-GF-C80-MedDCM-OCT-S37-C279		C80
uvMED-GF-C80-MedDCM-OCT-S40-C126		C80
uvMED-GF-C81-MedDCM-OCT-S26-C128	putative Prochlorococcus phage	C81
uvMED-GF-C81-MedDCM-OCT-S44-C144	putative Prochlorococcus phage	C81
uvMED-GF-C86-MedDCM-OCT-S32-C46		C86
uvMED-GF-C86-MedDCM-OCT-S38-C287		C86
uvMED-GF-C87-MedDCM-OCT-S23-C123	putative cyanophage	C87
uvMED-GF-C87-MedDCM-OCT-S44-C129	putative cyanophage	C87
uvMED-GF-C88-MedDCM-OCT-S25-C188	putative cyanophage	C88
uvMED-GF-C88-MedDCM-OCT-S36-C169	putative cyanophage	C88
uvMED-GF-C89-MedDCM-OCT-S40-C163	putative cyanophage	C89
uvMED-GF-C89-MedDCM-OCT-S41-C154	putative cyanophage	C89
uvMED-GF-C8A-MedDCM-OCT-S32-C71		C8A
uvMED-GF-C8A-MedDCM-OCT-S37-C56		C8A
uvMED-GF-C8A-MedDCM-OCT-S43-C94		C8A
uvMED-GF-C8A-MedDCM-OCT-S44-C62		C8A
uvMED-GF-C9-MedDCM-OCT-S29-C11	putative cyanophage	C9
uvMED-GF-C9-MedDCM-OCT-S41-C89	putative cyanophage	C9
uvMED-GF-C9-MedDCM-OCT-S44-C3	putative cyanophage	C9
uvMED-GF-C90-MedDCM-OCT-S31-C54	putative cyanophage	C90
uvMED-GF-C90-MedDCM-OCT-S34-C240	putative cyanophage	C90
uvMED-GF-C90-MedDCM-OCT-S34-C72	putative cyanophage	C90
uvMED-GF-C91-MedDCM-OCT-S26-C130		C91
uvMED-GF-C91-MedDCM-OCT-S44-C178		C91
uvMED-GF-C92-MedDCM-OCT-S30-C60	putative cyanophage	C92
uvMED-GF-C92-MedDCM-OCT-S33-C95	putative cyanophage	C92
uvMED-GF-C93-MedDCM-OCT-S32-C16	putative SAR11 phage	C93
uvMED-GF-C93-MedDCM-OCT-S38-C9	putative SAR11 phage	C93
uvMED-GF-C95A-MedDCM-OCT-S25-C36	putative SAR11 Pelagibacter phage	C95A
uvMED-GF-C95A-MedDCM-OCT-S45-C87	putative SAR11 Pelagibacter phage	C95A
uvMED-GF-C96A-MedDCM-OCT-S31-C165	putative pelagiphage	C96A
uvMED-GF-C96A-MedDCM-OCT-S43-C249	putative pelagiphage	C96A
uvMED-GF-C98-MedDCM-OCT-S24-C219	putative pelagiphage	C98
uvMED-GF-C98-MedDCM-OCT-S42-C227	putative pelagiphage	C98
uvMED-GF-U-MedDCM-OCT-S24-C118	putative cyanophage	U
uvMED-GF-U-MedDCM-OCT-S24-C264	putative cyanophage	U
uvMED-GF-U-MedDCM-OCT-S24-C27	putative cyanophage	U
uvMED-GF-U-MedDCM-OCT-S25-C236	putative cyanophage	U
uvMED-GF-U-MedDCM-OCT-S27-C8	putative cyanophage	U
uvMED-GF-U-MedDCM-OCT-S28-C30	putative cyanophage	U
uvMED-GF-U-MedDCM-OCT-S34-C161	putative cyanophage	U
uvMED-GF-U-MedDCM-OCT-S34-C282	putative cyanophage	U
uvMED-GF-U-MedDCM-OCT-S36-C17	putative cyanophage	U
uvMED-GF-U-MedDCM-OCT-S40-C9	putative cyanophage	U
uvMED-GF-U-MedDCM-OCT-S41-C16	putative cyanophage	U
uvMED-GF-U-MedDCM-OCT-S46-C41	putative cyanophage	U
uvMED-GF-U-MedDCM-OCT-S23-C152	putative pelagiphage	U
uvMED-GF-U-MedDCM-OCT-S23-C71	putative pelagiphage	U
uvMED-GF-U-MedDCM-OCT-S25-C160	putative pelagiphage	U
uvMED-GF-U-MedDCM-OCT-S25-C192	putative pelagiphage	U
uvMED-GF-U-MedDCM-OCT-S26-C192	putative pelagiphage	U
uvMED-GF-U-MedDCM-OCT-S27-C55	putative pelagiphage	U
uvMED-GF-U-MedDCM-OCT-S28-C138	putative pelagiphage	U
uvMED-GF-U-MedDCM-OCT-S30-C66	putative pelagiphage	U
uvMED-GF-U-MedDCM-OCT-S31-C38	putative pelagiphage	U
uvMED-GF-U-MedDCM-OCT-S31-C59	putative pelagiphage	U
uvMED-GF-U-MedDCM-OCT-S32-C79	putative pelagiphage	U
uvMED-GF-U-MedDCM-OCT-S35-C248	putative pelagiphage	U
uvMED-GF-U-MedDCM-OCT-S37-C170	putative pelagiphage	U
uvMED-GF-U-MedDCM-OCT-S37-C235	putative pelagiphage	U
uvMED-GF-U-MedDCM-OCT-S41-C121	putative pelagiphage	U
uvMED-GF-U-MedDCM-OCT-S41-C202	putative pelagiphage	U
uvMED-GF-U-MedDCM-OCT-S44-C306	putative pelagiphage	U
uvMED-GF-U-MedDCM-OCT-S45-C180	putative pelagiphage	U
uvMED-GF-U-MedDCM-OCT-S45-C278	putative pelagiphage	U
uvMED-GF-U-MedDCM-OCT-S45-C303	putative pelagiphage	U
uvMED-GF-U-MedDCM-OCT-S46-C191	putative pelagiphage	U
uvMED-GF-U-MedDCM-OCT-S26-C46	putative SAR11 Pelagibacter phage	U
uvMED-GF-U-MedDCM-OCT-S30-C43	putative SAR11 Pelagibacter phage	U
uvMED-GF-U-MedDCM-OCT-S32-C61	putative SAR116 phage	U
uvMED-GF-U-MedDCM-OCT-S41-C62	putative SAR116 phage	U
uvMED-GF-U-MedDCM-OCT-S43-C52	putative SAR116 phage	U
uvMED-GF-U-MedDCM-OCT-S46-C11	putative SAR116 phage	U
uvMED-GF-U-MedDCM-OCT-S30-C67	putative Synechococcus phage	U
uvMED-GF-U-MedDCM-OCT-S23-C193		U
uvMED-GF-U-MedDCM-OCT-S23-C27		U
uvMED-GF-U-MedDCM-OCT-S23-C54		U
uvMED-GF-U-MedDCM-OCT-S23-C59		U
uvMED-GF-U-MedDCM-OCT-S23-C63		U
uvMED-GF-U-MedDCM-OCT-S24-C125		U
uvMED-GF-U-MedDCM-OCT-S24-C155		U
uvMED-GF-U-MedDCM-OCT-S24-C25		U
uvMED-GF-U-MedDCM-OCT-S24-C33		U
uvMED-GF-U-MedDCM-OCT-S24-C75		U
uvMED-GF-U-MedDCM-OCT-S24-C92		U
uvMED-GF-U-MedDCM-OCT-S25-C40		U
uvMED-GF-U-MedDCM-OCT-S25-C51		U
uvMED-GF-U-MedDCM-OCT-S25-C61		U
uvMED-GF-U-MedDCM-OCT-S25-C63		U
uvMED-GF-U-MedDCM-OCT-S26-C8		U
uvMED-GF-U-MedDCM-OCT-S27-C59		U
uvMED-GF-U-MedDCM-OCT-S28-C24		U
uvMED-GF-U-MedDCM-OCT-S28-C41		U
uvMED-GF-U-MedDCM-OCT-S28-C45		U
uvMED-GF-U-MedDCM-OCT-S28-C6		U
uvMED-GF-U-MedDCM-OCT-S28-C84		U
uvMED-GF-U-MedDCM-OCT-S29-C137		U
uvMED-GF-U-MedDCM-OCT-S29-C153		U
uvMED-GF-U-MedDCM-OCT-S29-C217		U
uvMED-GF-U-MedDCM-OCT-S29-C233		U
uvMED-GF-U-MedDCM-OCT-S29-C27		U
uvMED-GF-U-MedDCM-OCT-S29-C31		U
uvMED-GF-U-MedDCM-OCT-S29-C94		U
uvMED-GF-U-MedDCM-OCT-S30-C193		U
uvMED-GF-U-MedDCM-OCT-S30-C233		U
uvMED-GF-U-MedDCM-OCT-S30-C44		U
uvMED-GF-U-MedDCM-OCT-S30-C72		U
uvMED-GF-U-MedDCM-OCT-S31-C102		U
uvMED-GF-U-MedDCM-OCT-S31-C24		U
uvMED-GF-U-MedDCM-OCT-S31-C66		U
uvMED-GF-U-MedDCM-OCT-S32-C31		U
uvMED-GF-U-MedDCM-OCT-S32-C4		U
uvMED-GF-U-MedDCM-OCT-S32-C52		U
uvMED-GF-U-MedDCM-OCT-S32-C66		U
uvMED-GF-U-MedDCM-OCT-S33-C158		U
uvMED-GF-U-MedDCM-OCT-S33-C177		U
uvMED-GF-U-MedDCM-OCT-S33-C32		U
uvMED-GF-U-MedDCM-OCT-S33-C37		U
uvMED-GF-U-MedDCM-OCT-S33-C38		U
uvMED-GF-U-MedDCM-OCT-S33-C64		U
uvMED-GF-U-MedDCM-OCT-S34-C6		U
uvMED-GF-U-MedDCM-OCT-S34-C75		U
uvMED-GF-U-MedDCM-OCT-S34-C97		U
uvMED-GF-U-MedDCM-OCT-S35-C113		U
uvMED-GF-U-MedDCM-OCT-S35-C219		U
uvMED-GF-U-MedDCM-OCT-S35-C28		U
uvMED-GF-U-MedDCM-OCT-S36-C30		U
uvMED-GF-U-MedDCM-OCT-S36-C54		U
uvMED-GF-U-MedDCM-OCT-S36-C55		U
uvMED-GF-U-MedDCM-OCT-S36-C59		U
uvMED-GF-U-MedDCM-OCT-S36-C6		U
uvMED-GF-U-MedDCM-OCT-S36-C72		U
uvMED-GF-U-MedDCM-OCT-S36-C84		U
uvMED-GF-U-MedDCM-OCT-S37-C135		U
uvMED-GF-U-MedDCM-OCT-S37-C34		U
uvMED-GF-U-MedDCM-OCT-S37-C36		U
uvMED-GF-U-MedDCM-OCT-S37-C76		U
uvMED-GF-U-MedDCM-OCT-S37-C78		U
uvMED-GF-U-MedDCM-OCT-S38-C17		U
uvMED-GF-U-MedDCM-OCT-S38-C30		U
uvMED-GF-U-MedDCM-OCT-S38-C47		U
uvMED-GF-U-MedDCM-OCT-S38-C5		U
uvMED-GF-U-MedDCM-OCT-S38-C55		U
uvMED-GF-U-MedDCM-OCT-S38-C73		U
uvMED-GF-U-MedDCM-OCT-S38-C79		U
uvMED-GF-U-MedDCM-OCT-S39-C22		U
uvMED-GF-U-MedDCM-OCT-S39-C3		U
uvMED-GF-U-MedDCM-OCT-S39-C33		U
uvMED-GF-U-MedDCM-OCT-S39-C37		U
uvMED-GF-U-MedDCM-OCT-S39-C41		U
uvMED-GF-U-MedDCM-OCT-S39-C68		U
uvMED-GF-U-MedDCM-OCT-S39-C71		U
uvMED-GF-U-MedDCM-OCT-S39-C89		U
uvMED-GF-U-MedDCM-OCT-S39-C94		U
uvMED-GF-U-MedDCM-OCT-S40-C110		U
uvMED-GF-U-MedDCM-OCT-S40-C32		U
uvMED-GF-U-MedDCM-OCT-S40-C54		U
uvMED-GF-U-MedDCM-OCT-S40-C80		U
uvMED-GF-U-MedDCM-OCT-S41-C102		U
uvMED-GF-U-MedDCM-OCT-S41-C2		U
uvMED-GF-U-MedDCM-OCT-S41-C56		U
uvMED-GF-U-MedDCM-OCT-S41-C61		U
uvMED-GF-U-MedDCM-OCT-S41-C63		U
uvMED-GF-U-MedDCM-OCT-S41-C79		U
uvMED-GF-U-MedDCM-OCT-S41-C87		U
uvMED-GF-U-MedDCM-OCT-S42-C117		U
uvMED-GF-U-MedDCM-OCT-S42-C16		U
uvMED-GF-U-MedDCM-OCT-S42-C166		U
uvMED-GF-U-MedDCM-OCT-S42-C19		U
uvMED-GF-U-MedDCM-OCT-S42-C24		U
uvMED-GF-U-MedDCM-OCT-S42-C30		U
uvMED-GF-U-MedDCM-OCT-S42-C54		U
uvMED-GF-U-MedDCM-OCT-S42-C56		U
uvMED-GF-U-MedDCM-OCT-S42-C64		U
uvMED-GF-U-MedDCM-OCT-S42-C76		U
uvMED-GF-U-MedDCM-OCT-S43-C22		U
uvMED-GF-U-MedDCM-OCT-S43-C51		U
uvMED-GF-U-MedDCM-OCT-S43-C70		U
uvMED-GF-U-MedDCM-OCT-S43-C84		U
uvMED-GF-U-MedDCM-OCT-S43-C95		U
uvMED-GF-U-MedDCM-OCT-S44-C10		U
uvMED-GF-U-MedDCM-OCT-S44-C111		U
uvMED-GF-U-MedDCM-OCT-S44-C133		U
uvMED-GF-U-MedDCM-OCT-S44-C17		U
uvMED-GF-U-MedDCM-OCT-S44-C19		U
uvMED-GF-U-MedDCM-OCT-S44-C24		U
uvMED-GF-U-MedDCM-OCT-S44-C45		U
uvMED-GF-U-MedDCM-OCT-S44-C77		U
uvMED-GF-U-MedDCM-OCT-S44-C9		U
uvMED-GF-U-MedDCM-OCT-S45-C130		U
uvMED-GF-U-MedDCM-OCT-S45-C174		U
uvMED-GF-U-MedDCM-OCT-S45-C298		U
uvMED-GF-U-MedDCM-OCT-S45-C55		U
uvMED-GF-U-MedDCM-OCT-S45-C86		U
uvMED-GF-U-MedDCM-OCT-S46-C203		U
uvMED-GF-U-MedDCM-OCT-S46-C29		U
uvMED-GF-U-MedDCM-OCT-S46-C58		U
uvMED-GF-U-MedDCM-OCT-S46-C79		U

## Sheet: B.CGR group details
B. CGR group details. Information on CGRs in each group, most closely related reference phage genomes, predicted hosts (if any) and the evidences used for host prediction
CGR group	closest known phage in Figure 1	CGR identifier	GC%	length (bp)	putative host	evidence	note
G1	C2likeviruses	uvMED-CGR-U-MedDCM-OCT-S28-C23	39	37910
		uvMED-CGR-U-MedDCM-OCT-S40-C16	38.15	39847
		uvMED-CGR-U-MedDCM-OCT-S27-C45	30.51	33328
G2	MYO Prochlorococcus phage MED4-117, MED4-184 and uncultured phages MEDS4-MedDCM-OCT-S04-C26	uvMED-CGR-C15A-MedDCM-OCT-S31-C20	34.44	37334	Prochlorococcus	SS, MYO Prochlorococcus phage MED4-117, MED4-184 and uncultured phages MEDS1, MEDS4
		uvMED-CGR-C15D-MedDCM-OCT-S44-C14	33.87	39729	Prochlorococcus	SS, MYO Prochlorococcus phage MED4-117, MED4-184 and uncultured phages MEDS1, MEDS4
		uvMED-CGR-C15G-MedDCM-OCT-S32-C25	36.39	38341	Prochlorococcus	SS, MYO Prochlorococcus phage MED4-117, MED4-184 and uncultured phages MEDS1, MEDS4
		uvMED-CGR-C14A-MedDCM-OCT-S23-C10	37.93	38514	Prochlorococcus	SS, MYO Prochlorococcus phage MED4-117, MED4-184 and uncultured phages MEDS1, MEDS4
		uvMED-CGR-C14A-MedDCM-OCT-S29-C22	37.93	38569	Prochlorococcus	SS, MYO Prochlorococcus phage MED4-117, MED4-184 and uncultured phages MEDS1, MEDS4
		uvMED-CGR-C14A-MedDCM-OCT-S34-C29	37.96	38514	Prochlorococcus	SS, MYO Prochlorococcus phage MED4-117, MED4-184 and uncultured phages MEDS1, MEDS4
		uvMED-CGR-C14A-MedDCM-OCT-S38-C26	37.92	38511	Prochlorococcus	SS, MYO Prochlorococcus phage MED4-117, MED4-184 and uncultured phages MEDS1, MEDS4
		uvMED-CGR-C14A-MedDCM-OCT-S42-C35	38.01	38411	Prochlorococcus	SS, MYO Prochlorococcus phage MED4-117, MED4-184 and uncultured phages MEDS1, MEDS4
		uvMED-CGR-C14B-MedDCM-OCT-S35-C3	36.83	43216	Prochlorococcus	SS, MYO Prochlorococcus phage MED4-117, MED4-184 and uncultured phages MEDS1, MEDS4
		uvMED-CGR-C15J-MedDCM-OCT-S37-C55	36.61	34694	Prochlorococcus	SS, MYO Prochlorococcus phage MED4-117, MED4-184 and uncultured phages MEDS1, MEDS4
		uvMED-CGR-U-MedDCM-OCT-S35-C26	36.11	38614
G3	uncultured phages MEDS2, MEDS3, MEDS5	uvMED-CGR-C1E-MedDCM-OCT-S31-C3	47.62	42854
		uvMED-CGR-C5F-MedDCM-OCT-S40-C10	50.65	41859
		uvMED-CGR-C5-MedDCM-OCT-S26-C7	50.85	41754
		uvMED-CGR-C5-MedDCM-OCT-S33-C6	51.79	41611
		uvMED-CGR-C7A-MedDCM-OCT-S30-C5	47.02	42608
		uvMED-CGR-C7A-MedDCM-OCT-S33-C3	47.01	42608
		uvMED-CGR-C7A-MedDCM-OCT-S38-C7	47.17	42638
		uvMED-CGR-C7A-MedDCM-OCT-S41-C23	49.55	39371
		uvMED-CGR-C7-MedDCM-OCT-S37-C8	47.71	41982
		uvMED-CGR-C7-MedDCM-OCT-S39-C15	49.36	39717
		uvMED-CGR-U-MedDCM-OCT-S40-C13	50.6	40572
G4	SIPHO Synechococus phage KBS-S-2A	uvMED-CGR-C17C-MedDCM-OCT-S23-C4	48.82	42200
		uvMED-CGR-C17C-MedDCM-OCT-S44-C5	48.83	42230
		uvMED-CGR-U-MedDCM-OCT-S28-C22	51.5	38241
		uvMED-CGR-U-MedDCM-OCT-S38-C34	49.72	37887
		uvMED-CGR-U-MedDCM-OCT-S40-C11	47.25	41065
G5	PODO Epsilon15likevirus, Bppunalikevirus	uvMED-CGR-U-MedDCM-OCT-S30-C10	35.83	40289
G6		uvMED-CGR-C59A-MedDCM-OCT-S34-C49	54.98	34933
		uvMED-CGR-C59-MedDCM-OCT-S39-C65	54.1	34130
G7	PODO Synechococcus_phage_S-RIP1, S-RIP2, KBS-P-1A	uvMED-CGR-U-MedDCM-OCT-S28-C3	46.73	43444
		uvMED-CGR-U-MedDCM-OCT-S45-C4	45.29	44705	Synechococcus	SS, PODO Synechococcus phage S-RIP2, KBS-P-1A; AMG (psbA, psbD)
G8	PODO Pelagibacter phage HTVC011P, HTVC019P	uvMED-CGR-C62A-MedDCM-OCT-S28-C10	32.74	40866
		uvMED-CGR-C97-MedDCM-OCT-S42-C7	33.92	42399
		uvMED-CGR-U-MedDCM-OCT-S30-C28	32.4	37553
		uvMED-CGR-U-MedDCM-OCT-S35-C6	33.81	42564	SAR11 Pelagibacter	INT, SAR11 Pelagibacter; SS, Pelagibacter HTVC019P
		uvMED-CGR-U-MedDCM-OCT-S45-C18	47.09	40564
		uvMED-CGR-U-MedDCM-OCT-S46-C10	33.76	41803
G9		uvMED-CGR-C79-MedDCM-OCT-S37-C6	54.68	42127
		uvMED-CGR-U-MedDCM-OCT-S31-C1	56.21	43552
		uvMED-CGR-U-MedDCM-OCT-S38-C3	57.06	43698
		uvMED-CGR-U-MedDCM-OCT-S39-C11	51.56	41987
G10	SIPHO Synechococcus phage S-CBS4	uvMED-CGR-U-MedDCM-OCT-S34-C1	53.03	43957
G11		uvMED-CGR-C52A-MedDCM-OCT-S24-C15	46.22	39365
		uvMED-CGR-C52A-MedDCM-OCT-S34-C21	46.3	39568
		uvMED-CGR-C52A-MedDCM-OCT-S37-C18	46.26	39662
		uvMED-CGR-C52A-MedDCM-OCT-S38-C20	46.28	39568
		uvMED-CGR-C52A-MedDCM-OCT-S42-C25	46.2	39473
		uvMED-CGR-U-MedDCM-OCT-S25-C42	41.61	35263
		uvMED-CGR-U-MedDCM-OCT-S31-C11	43.84	39425	Verrucomicrobia	INT, Verrucomicrobia bacterium SCGC AAA300-K03
G12	PODO Puniceispirillum phage	uvMED-CGR-U-MedDCM-OCT-S43-C17	55.97	41524
G13		uvMED-GF-U-MedDCM-OCT-S39-C91*	37.88	30003	Actinomarina	INT, Actinomarina minuta	This prediction was performed using a genome fragment and not a complete genome
		uvMED-CGR-C115A-MedDCM-OCT-S39-C87	35	30903
		uvMED-CGR-C70A-MedDCM-OCT-S25-C64	35.75	32391
		uvMED-CGR-C70A-MedDCM-OCT-S35-C74	35.72	32431
		uvMED-CGR-C70A-MedDCM-OCT-S39-C80	35.76	32222
		uvMED-CGR-C70A-MedDCM-OCT-S41-C85	35.8	32133
		uvMED-CGR-C78-MedDCM-OCT-S42-C9	34.92	41867
		uvMED-CGR-U-MedDCM-OCT-S29-C4	36.13	42168
		uvMED-CGR-U-MedDCM-OCT-S34-C52	35.09	34433
		uvMED-CGR-U-MedDCM-OCT-S36-C15	34.15	40138
G14		uvMED-CGR-U-MedDCM-OCT-S23-C32	37.52	34514
		uvMED-CGR-U-MedDCM-OCT-S28-C43	33.53	33989
		uvMED-CGR-U-MedDCM-OCT-S31-C41	33.75	34478
		uvMED-CGR-U-MedDCM-OCT-S36-C63	35.18	33690
		uvMED-CGR-U-MedDCM-OCT-S45-C13	31.99	41230
G15	PODO Pelagibacter phage HTVC010P	uvMED-CGR-C110A-MedDCM-OCT-S24-C13	33.96	39751
		uvMED-CGR-C111A-MedDCM-OCT-S34-C44	52.06	35473
		uvMED-CGR-C16-MedDCM-OCT-S39-C44	32.4	36025	SAR11 Pelagibacter	CGF with INT, SAR11 Pelagibacter
		uvMED-CGR-C23A-MedDCM-OCT-S43-C49	31.73	35997	SAR11 Pelagibacter	SS, pelagibacter HTVC010P
		uvMED-CGR-C23B-MedDCM-OCT-S39-C49	31.67	35766	SAR11 Pelagibacter	SS, pelagibacter HTVC010P
		uvMED-CGR-C23-MedDCM-OCT-S37-C51	32.66	34952	SAR11 Pelagibacter	SS, pelagibacter HTVC010P
		uvMED-CGR-C24-MedDCM-OCT-S38-C43	31.81	36091	SAR11 Pelagibacter	SS, pelagibacter HTVC010P
		uvMED-CGR-C26B-MedDCM-OCT-S35-C55	31.46	35009	SAR11 Pelagibacter	SS, pelagibacter HTVC010P
		uvMED-CGR-C28-MedDCM-OCT-S23-C36	32.07	33993	SAR11 Pelagibacter	SS, pelagibacter HTVC010P
		uvMED-CGR-C28-MedDCM-OCT-S32-C50	31.44	35554	SAR11 Pelagibacter	SS, pelagibacter HTVC010P
		uvMED-CGR-C28-MedDCM-OCT-S32-C64	31.96	33988	SAR11 Pelagibacter	SS, pelagibacter HTVC010P
		uvMED-CGR-C28-MedDCM-OCT-S41-C64	31.93	34141	SAR11 Pelagibacter	SS, pelagibacter HTVC010P
		uvMED-CGR-C42-MedDCM-OCT-S29-C52	32.95	34473		SS, pelagibacter HTVC010P
		uvMED-CGR-C54A-MedDCM-OCT-S39-C35	34.69	36730
		uvMED-CGR-C54-MedDCM-OCT-S36-C37	34.57	36799
		uvMED-CGR-C6A-MedDCM-OCT-S33-C54	36.39	34434
		uvMED-CGR-C6A-MedDCM-OCT-S43-C64	36.39	34445
		uvMED-CGR-C6-MedDCM-OCT-S27-C41	35.93	33823
		uvMED-CGR-C72-MedDCM-OCT-S43-C21	31.05	39693
		uvMED-CGR-C85-MedDCM-OCT-S24-C7	41.63	41207
		uvMED-CGR-C85-MedDCM-OCT-S43-C18	41.85	41059
		uvMED-CGR-C99-MedDCM-OCT-S44-C25	33.67	36966
		uvMED-CGR-U-MedDCM-OCT-S25-C46	33.14	34966	SAR11 Pelagibacter	INT, SAR11 Pelagibacter
		uvMED-CGR-U-MedDCM-OCT-S30-C37	34.38	36021
		uvMED-CGR-U-MedDCM-OCT-S30-C38	32.49	35951	SAR11 Pelagibacter	INT, SAR11 Pelagibacter
		uvMED-CGR-U-MedDCM-OCT-S37-C49	33.25	35059
		uvMED-CGR-U-MedDCM-OCT-S38-C27	31.54	38437
		uvMED-CGR-U-MedDCM-OCT-S40-C42	32.43	35327	SAR11 Pelagibacter	INT, SAR11 Pelagibacter
		uvMED-CGR-U-MedDCM-OCT-S41-C7	41.29	42204
		uvMED-CGR-U-MedDCM-OCT-S41-C82	46	32527
		uvMED-CGR-U-MedDCM-OCT-S42-C63	35.65	35701
		uvMED-CGR-U-MedDCM-OCT-S46-C34	34.69	37654
G16		uvMED-CGR-C105A-MedDCM-OCT-S27-C54	33.87	32954
		uvMED-CGR-C105A-MedDCM-OCT-S28-C49	33.92	33014
		uvMED-CGR-C107A-MedDCM-OCT-S27-C42	34.42	33517
		uvMED-CGR-C108A-MedDCM-OCT-S29-C43	34.27	35248
		uvMED-CGR-C10A-MedDCM-OCT-S46-C61	33.22	34630
		uvMED-CGR-C10-MedDCM-OCT-S30-C55	32.91	33778
		uvMED-CGR-C48A-MedDCM-OCT-S28-C15	37.14	38738	SAR116	INT, SAR116 Alpha proteobacterium SCGC AAA015-N04 and SCGC AAA536-G10
		uvMED-CGR-C48A-MedDCM-OCT-S29-C21	37.1	38744	SAR116	INT, SAR116 Alpha proteobacterium SCGC AAA015-N04 and SCGC AAA536-G10
		uvMED-CGR-C48A-MedDCM-OCT-S37-C22	37.1	38732	SAR116	INT, SAR116 Alpha proteobacterium SCGC AAA015-N04 and SCGC AAA536-G10
		uvMED-CGR-C48B-MedDCM-OCT-S24-C17	37.17	39033	SAR116	INT, SAR116 Alpha proteobacterium SCGC AAA015-N04 and SCGC AAA536-G10
		uvMED-CGR-C48B-MedDCM-OCT-S26-C25	37.18	39029	SAR116	INT, SAR116 Alpha proteobacterium SCGC AAA015-N04 and SCGC AAA536-G10
		uvMED-CGR-C48B-MedDCM-OCT-S30-C14	37.03	39355	SAR116	INT, SAR116 Alpha proteobacterium SCGC AAA015-N04 and SCGC AAA536-G10
		uvMED-CGR-C48B-MedDCM-OCT-S41-C26	37.21	39021	SAR116	INT, SAR116 Alpha proteobacterium SCGC AAA015-N04 and SCGC AAA536-G10
		uvMED-CGR-C48B-MedDCM-OCT-S42-C26	37	39355	SAR116	INT, SAR116 Alpha proteobacterium SCGC AAA015-N04 and SCGC AAA536-G10
		uvMED-CGR-C49A-MedDCM-OCT-S31-C44	46.3	33800
		uvMED-CGR-C53A-MedDCM-OCT-S26-C61	32.66	33654
		uvMED-CGR-C53A-MedDCM-OCT-S34-C54	32.71	33719
		uvMED-CGR-C55A-MedDCM-OCT-S46-C84	35.32	32324
		uvMED-CGR-C55-MedDCM-OCT-S33-C61	35.16	33380
		uvMED-CGR-C57A-MedDCM-OCT-S25-C28	32.4	37523
		uvMED-CGR-C57A-MedDCM-OCT-S39-C32	32.43	37260
		uvMED-CGR-C57-MedDCM-OCT-S27-C24	32.26	37925
		uvMED-CGR-C58A-MedDCM-OCT-S43-C47	32.18	36215
		uvMED-CGR-U-MedDCM-OCT-S25-C55	32.39	33980
		uvMED-CGR-U-MedDCM-OCT-S25-C59	35.31	33433
		uvMED-CGR-U-MedDCM-OCT-S25-C65	37.14	32358
		uvMED-CGR-U-MedDCM-OCT-S27-C44	33.94	33438
		uvMED-CGR-U-MedDCM-OCT-S32-C65	33.99	33848
		uvMED-CGR-U-MedDCM-OCT-S37-C71	35.73	32562
G17		uvMED-CGR-C100-MedDCM-OCT-S26-C29	32.61	38286	SAR11 Pelagibacter	SS, pelagibacter HTVC010P
		uvMED-CGR-C100-MedDCM-OCT-S33-C20	33.31	38257	SAR11 Pelagibacter	SS, pelagibacter HTVC010P
		uvMED-CGR-C113A-MedDCM-OCT-S35-C17	33.93	39689
		uvMED-CGR-C18A-MedDCM-OCT-S41-C53	35.64	35581
		uvMED-CGR-C19-MedDCM-OCT-S26-C54	33.57	34607
		uvMED-CGR-C22C-MedDCM-OCT-S23-C7	32.69	39541	SAR11 Pelagibacter	SS, pelagibacter HTVC010P
		uvMED-CGR-C22-MedDCM-OCT-S33-C34	31.57	36710	SAR11 Pelagibacter	SS, pelagibacter HTVC010P
		uvMED-CGR-C22-MedDCM-OCT-S36-C18	32.4	39860	SAR11 Pelagibacter	SS, pelagibacter HTVC010P
		uvMED-CGR-C32A-MedDCM-OCT-S40-C23	32.07	37952	SAR11 Pelagibacter	SS, pelagibacter HTVC010P
		uvMED-CGR-C40-MedDCM-OCT-S28-C16	30.86	38622	SAR11 Pelagibacter	CGF with INT, SAR11 Pelagibacter; SS, pelagibacter HTVC010P
		uvMED-CGR-C66A-MedDCM-OCT-S24-C64	38.13	32224
		uvMED-CGR-C66A-MedDCM-OCT-S28-C59	38.04	32109
		uvMED-CGR-C66A-MedDCM-OCT-S29-C69	38.04	32115
		uvMED-CGR-C66A-MedDCM-OCT-S35-C82	38.13	31277
		uvMED-CGR-C66A-MedDCM-OCT-S36-C74	38.42	31599
		uvMED-CGR-C66A-MedDCM-OCT-S40-C72	37.53	32174
		uvMED-CGR-C66A-MedDCM-OCT-S44-C68	38.08	32153
		uvMED-CGR-U-MedDCM-OCT-S23-C23	34.84	35468
		uvMED-CGR-U-MedDCM-OCT-S28-C20	34.34	38351
		uvMED-CGR-U-MedDCM-OCT-S28-C28	32.45	36835	SAR11 Pelagibacter	SS, pelagibacter HTVC010P
		uvMED-CGR-U-MedDCM-OCT-S32-C35	34.25	36898
		uvMED-CGR-U-MedDCM-OCT-S33-C36	31.95	36627	SAR11 Pelagibacter	SS, pelagibacter HTVC010P
		uvMED-CGR-U-MedDCM-OCT-S38-C40	32.67	36284	SAR11 Pelagibacter	INT, SAR11 Pelagibacter; SS, pelagibacter HTVC010P
		uvMED-CGR-U-MedDCM-OCT-S39-C21	32.21	38825
		uvMED-CGR-U-MedDCM-OCT-S40-C18	33.6	39004
G18		uvMED-CGR-C29A-MedDCM-OCT-S24-C21	40.06	37755
		uvMED-CGR-C29A-MedDCM-OCT-S33-C24	40.08	37729
		uvMED-CGR-C29A-MedDCM-OCT-S42-C45	40.15	37449
		uvMED-CGR-C51A-MedDCM-OCT-S38-C51	54.99	34951
		uvMED-CGR-C51A-MedDCM-OCT-S39-C54	54.87	35242
		uvMED-CGR-C51A-MedDCM-OCT-S42-C66	54.88	35241
		uvMED-CGR-C51-MedDCM-OCT-S31-C32	54.47	35852
		uvMED-CGR-C51-MedDCM-OCT-S32-C58	54.87	34958
		uvMED-CGR-C56A-MedDCM-OCT-S32-C59	41.64	34812
		uvMED-CGR-C56-MedDCM-OCT-S38-C52	41.66	34856
		uvMED-CGR-C63A-MedDCM-OCT-S41-C57	38.18	35133
		uvMED-CGR-C82-MedDCM-OCT-S25-C54	52.96	34001
		uvMED-CGR-C82-MedDCM-OCT-S28-C40	53	34195
		uvMED-CGR-C83-MedDCM-OCT-S23-C22	36.4	35480
		uvMED-CGR-C83-MedDCM-OCT-S45-C54	36.44	34695
		uvMED-CGR-U-MedDCM-OCT-S25-C14	42.78	39948
		uvMED-CGR-U-MedDCM-OCT-S26-C62	31.82	33517
		uvMED-CGR-U-MedDCM-OCT-S35-C8	37.89	42029
		uvMED-CGR-U-MedDCM-OCT-S37-C50	37.18	34967
		uvMED-CGR-U-MedDCM-OCT-S44-C29	37.39	36315
		uvMED-CGR-U-MedDCM-OCT-S44-C63	51.3	32720	SAR116	INT, SAR116 C. Puniceispirillum marinum and Alpha proteobacterium SCGC AAA015-N04
		uvMED-CGR-U-MedDCM-OCT-S45-C47	38.92	36059
G19		uvMED-CGR-C20A-MedDCM-OCT-S30-C71	34.13	30688	SAR11 HIMB114	SS, TBLASTX: Alpha proteobacterium HIMB114 -SAR11
		uvMED-CGR-C20A-MedDCM-OCT-S36-C79	34.12	30688	SAR11 HIMB114	SS, TBLASTX: Alpha proteobacterium HIMB114 -SAR11
		uvMED-CGR-C27-MedDCM-OCT-S28-C53	31.78	32761	SAR11 Pelagibacter	SS, pelagibacter HTVC010P; SS, TBLASTX: Alpha proteobacterium HIMB114 -SAR11
		uvMED-CGR-C30A-MedDCM-OCT-S29-C73	30.46	30646	SAR11 Pelagibacter/HIMB114	SS, pelagibacter HTVC010P; SS, TBLASTX: Alpha proteobacterium HIMB114 -SAR11
		uvMED-CGR-C30A-MedDCM-OCT-S33-C83	30.54	30420	SAR11 Pelagibacter/HIMB114	SS, pelagibacter HTVC010P; SS, TBLASTX: Alpha proteobacterium HIMB114 -SAR11
		uvMED-CGR-C30A-MedDCM-OCT-S38-C82	30.43	30646	SAR11 Pelagibacter/HIMB114	SS, pelagibacter HTVC010P; SS, TBLASTX: Alpha proteobacterium HIMB114 -SAR11
		uvMED-CGR-C30A-MedDCM-OCT-S45-C81	30.56	30420	SAR11 Pelagibacter/HIMB114	SS, pelagibacter HTVC010P; SS, TBLASTX: Alpha proteobacterium HIMB114 -SAR11
		uvMED-CGR-C30B-MedDCM-OCT-S46-C80	31.15	32503	SAR11 Pelagibacter/HIMB114	SS, pelagibacter HTVC010P; SS, TBLASTX: Alpha proteobacterium HIMB114 -SAR11
		uvMED-CGR-C37-MedDCM-OCT-S26-C78	32.25	31229	SAR11 Pelagibacter	SS, pelagibacter HTVC010P; SS, TBLASTX: Alpha proteobacterium HIMB114 -SAR11
		uvMED-CGR-C37-MedDCM-OCT-S29-C71	32.15	31008	SAR11 Pelagibacter	SS, pelagibacter HTVC010P; SS, TBLASTX: Alpha proteobacterium HIMB114 -SAR11
		uvMED-CGR-C37-MedDCM-OCT-S32-C82	32.16	31051	SAR11 Pelagibacter	SS, pelagibacter HTVC010P; SS, TBLASTX: Alpha proteobacterium HIMB114 -SAR11
		uvMED-CGR-C37-MedDCM-OCT-S44-C73	32.17	31247	SAR11 Pelagibacter	SS, pelagibacter HTVC010P; SS, TBLASTX: Alpha proteobacterium HIMB114 -SAR11
		uvMED-CGR-C39-MedDCM-OCT-S27-C61	31.45	32122	SAR11 Pelagibacter	SS, pelagibacter HTVC010P; SS, TBLASTX: Alpha proteobacterium HIMB114 -SAR11
		uvMED-CGR-C43-MedDCM-OCT-S32-C95	30.89	28986	SAR11 Pelagibacter	SS, pelagibacter HTVC010P; SS, TBLASTX: Alpha proteobacterium HIMB114 -SAR11
		uvMED-CGR-C68A-MedDCM-OCT-S28-C61	32.11	31698	SAR11 Pelagibacter/HIMB114	SS, pelagibacter HTVC010P; SS, TBLASTX: Alpha proteobacterium HIMB114 -SAR11
		uvMED-CGR-C68A-MedDCM-OCT-S35-C79	32.16	31699	SAR11 Pelagibacter/HIMB114	SS, pelagibacter HTVC010P; SS, TBLASTX: Alpha proteobacterium HIMB114 -SAR11
		uvMED-CGR-C68A-MedDCM-OCT-S38-C76	32.15	31700	SAR11 Pelagibacter/HIMB114	SS, pelagibacter HTVC010P; SS, TBLASTX: Alpha proteobacterium HIMB114 -SAR11
		uvMED-CGR-C68A-MedDCM-OCT-S39-C84	32.09	31698	SAR11 Pelagibacter/HIMB114	SS, pelagibacter HTVC010P; SS, TBLASTX: Alpha proteobacterium HIMB114 -SAR11
		uvMED-CGR-C94-MedDCM-OCT-S26-C69	33.73	32406	SAR11 HIMB114	SS, TBLASTX: Alpha proteobacterium HIMB114 -SAR11
		uvMED-CGR-U-MedDCM-OCT-S24-C60	32.17	32364	SAR11 HIMB114	SS, TBLASTX: Alpha proteobacterium HIMB114 -SAR11
G20		uvMED-CGR-C101A-MedDCM-OCT-S30-C6	40.39	42335
G21	PODO Ceelulophaga Cba401likevirus, Cba183likevirus, Cba142likevirus, Cba41likevirus; MYOCellulophaga CbaSMlikevirus; SIPHO Cellulophaga Cba391likevirus, Cba461likevirus, Cba081likevirus, Cba101likevirus, Cba131likevirus; SIPHO Persicivirga phage P12024L, P12024S, SIPHO Croceibacter phage P2559S	uvMED-CGR-C84-MedDCM-OCT-S29-C65	32.91	32707
		uvMED-CGR-C84-MedDCM-OCT-S32-C77	33.1	32413
		uvMED-CGR-U-MedDCM-OCT-S31-C15	36.59	38921
		uvMED-CGR-U-MedDCM-OCT-S39-C26	35.23	37934
		uvMED-CGR-C117A-MedDCM-OCT-S32-C49	41.11	35735
		uvMED-CGR-U-MedDCM-OCT-S26-C60	37.36	33701
		uvMED-CGR-U-MedDCM-OCT-S27-C25	32.76	37598
		uvMED-CGR-U-MedDCM-OCT-S29-C44	36.61	35191
		uvMED-CGR-U-MedDCM-OCT-S30-C51	33.45	34524
		uvMED-CGR-U-MedDCM-OCT-S31-C58	30.35	30352
		uvMED-CGR-U-MedDCM-OCT-S42-C60	30.32	35858

## Sheet: C.integrase-att
C. Integrase-att. List of the integrase and att site containing contigs that match an att site in a host genome.
The size and location of the match both in the contig and the host, host genome name, NCBI GenBank accession number,
and additional evidence linking the contig to the host
identifier	location of putative attP attachment site relative to the integrase, size (bp)		putative host	acession number (host genome)	location of putative attB attachment site in host	additional notes
uvMED-GF-C81-MedDCM-OCT-S44-C144	142 bp downstream, 42 bp (3057..3098)	Cyanobacteria	Prochlorococcus marinus MED4	BX548174	exact match of tRNA-Met2 (776396..776472)
uvMED-GF-C81-MedDCM-OCT-S26-C128	141 bp downstream, 42 bp (2806..2847)	Cyanobacteria	Prochlorococcus marinus MED4	BX548174	exact match of tRNA-Met2 (776396..776472)
uvMED-GF-C2-MedDCM-OCT-S42-C71	95 bp downstream, 42 bp (3691…3732)	Cyanobacteria	Prochlorococcus marinus MED4	BX548174	exact match of tRNA-Leu (2538180..538265)	T7-like. Presence of hli and psbA. Phylogenetic analysis of psbA indicate as podoviruses infecting Prochlorococcus
uvMED-GF-U-MedDCM-OCT-S30-C67	83 bp downstream, 39 bp (4518..4556)	Cyanobacteria	Synechococcus sp. CC9605	CP000110	exact match of tRNA-Leu (5838685..838771)	T7-like. Presence of psbA. Phylogenetic analysis of psbA indicate as podoviruses infecting Synechococcus
uvMED-GF-U-MedDCM-OCT-S30-C67	83 bp downstream, 39 bp (4518..4556)	Cyanobacteria	Synechococcus sp. WH 8109	GG704594	exact match of tRNA-Leu (1193823..1193909)
uvMED-GF-U-MedDCM-OCT-S30-C67	83 bp downstream, 39 bp (4518..4556)	Cyanobacteria	Synechococcus sp. WH 8102	BX548020	exact match of tRNA-Leu (1569962..1570048)
uvMED-CGR-U-MedDCM-OCT-S35-C6	82 bp downstream, 46 bp (34495..34540)	Alphaproteobacteria	Candidatus Pelagibacter sp. HTCC7211	DS995298	exact match of tRNA-Leu (825515..825600)	T7-like pelagiphage (G8). High sequence identity to pelagiphage HTVC019P
uvMED-CGR-U-MedDCM-OCT-S38-C40	828 bp downstream, 44 bp (7500..7543)	Alphaproteobacteria	Candidatus Pelagibacter sp. HTCC7211	DS995298	exact match of tRNA-Thr (830935..831010)	G17
uvMED-GF-C41-MedDCM-OCT-S29-C50	252 bp downstream, 46 bp (9579..9624)	Alphaproteobacteria	Candidatus Pelagibacter sp. HTCC7211	DS995298	exact match of tRNA-Thr (830935..831010)	Thr TGT tRNA (9536;9623)
uvMED-GF-C41-MedDCM-OCT-S34-C48	252 bp downstream, 46 bp (9658..9703)	Alphaproteobacteria	Candidatus Pelagibacter sp. HTCC7211	DS995298	exact match of tRNA-Thr (830935..831010)	Thr TGT tRNA (9615;9702)
uvMED-GF-U-MedDCM-OCT-S26-C46	55 bp upstream, 52 bp (4827..4878)	Alphaproteobacteria	Candidatus Pelagibacter sp. HTCC7211	DS995298	exact match of tRNA-Arg (1015377..1015453)
uvMED-CGR-U-MedDCM-OCT-S25-C46	254 bp upstream, 41 bp (14162..17202)	Alphaproteobacteria	Candidatus Pelagibacter sp. HTCC7211	DS995298	exact match of tRNA-Asp (1073091..1073167)	G15
uvMED-CGR-U-MedDCM-OCT-S25-C46	254 bp upstream, 41 bp (14162..17202)	Alphaproteobacteria	Candidatus Pelagibacter ubique HTCC1062	CP000084	exact match of tRNA-Asp (849245..849321)
uvMED-GF-U-MedDCM-OCT-S30-C43	254 bp upstream, 41 bp (12505..12545)	Alphaproteobacteria	Candidatus Pelagibacter sp. HTCC7211	DS995298	exact match of tRNA-Asp (1073091..1073167)
uvMED-GF-U-MedDCM-OCT-S30-C43	254 bp upstream, 41 bp (12505..12545)	Alphaproteobacteria	Candidatus Pelagibacter ubique HTCC1062	CP000084	exact match of tRNA-Asp (849245..849321)
uvMED-GF-C34-MedDCM-OCT-S43-C23	229 bp downstream, 47 bp (12502..12548)	Alphaproteobacteria	Candidatus Pelagibacter sp. HTCC7211	DS995298	exact match of tRNA-Asn (1010039..1010114)
uvMED-CGF-C40-MedDCM-OCT-S40-C68	698 bp downstream, 46 bp (26556..26601)	Alphaproteobacteria	Candidatus Pelagibacter ubique HTCC1062	CP000084	exact match of tRNA-Asn (942409..942484)	G17
uvMED-CGF-C40-MedDCM-OCT-S40-C68	698 bp downstream, 45 bp (26556..26600)	Alphaproteobacteria	Candidatus Pelagibacter sp. HTCC7211	DS995298	exact match of tRNA-Asn (1010039..1010114)
uvMED-CGF-C16-MedDCM-OCT-S43-C44	211 bp downstream, 45 bp (3946..3990)	Alphaproteobacteria	Candidatus Pelagibacter sp. HTCC7211	DS995298	exact match of tRNA-Asn (1010039..1010114)	G15
uvMED-CGF-C16-MedDCM-OCT-S43-C44	211 bp downstream, 45 bp (3946..3990)	Alphaproteobacteria	Candidatus Pelagibacter ubique HTCC1062	CP000084	exact match of tRNA-Asn (42409..942484)
uvMED-CGR-U-MedDCM-OCT-S30-C38	149 bp downstream, 44 bp (3586..3629)	Alphaproteobacteria	Candidatus Pelagibacter sp. HTCC7211	DS995298	exact match of tRNA-Asn (1010039..1010114)	G15
uvMED-CGR-U-MedDCM-OCT-S30-C38	149 bp downstream, 42 bp (3588..3629)	Alphaproteobacteria	Candidatus Pelagibacter ubique HTCC1062	CP000084	exact match of tRNA-Asn (942409..942484)
uvMED-CGR-U-MedDCM-OCT-S40-C42	214 bp downstream, 41 bp (13795..13835)	Alphaproteobacteria	Candidatus Pelagibacter sp. HTCC7211	DS995298	exact match of tRNA-Asn (1010039..1010114)	G15
uvMED-CGR-U-MedDCM-OCT-S40-C42	214 bp downstream, 40 bp (13796..13835)	Alphaproteobacteria	Candidatus Pelagibacter ubique HTCC1062	CP000084	exact match of tRNA-Asn (942409..942484)
uvMED-GF-C34-MedDCM-OCT-S37-C33	229 bp upstream, 47 bp (23509..23555)	Alphaproteobacteria	Candidatus Pelagibacter sp. HTCC7211	DS995298	exact match of tRNA-Asn (1010039..1010114)
uvMED-GF-C95A-MedDCM-OCT-S45-C87	229 bp downstream, 46 bp (6220..6265)	Alphaproteobacteria	Candidatus Pelagibacter sp. HTCC7211	DS995298	exact match of tRNA-Asn (1010039..1010114)
uvMED-GF-C95A-MedDCM-OCT-S25-C36	229 bp downstream, 46 bp (11202..11247)	Alphaproteobacteria	Candidatus Pelagibacter sp. HTCC7211	DS995298	exact match of tRNA-Asn (1010039..1010114)
uvMED-GF-C34-MedDCM-OCT-S23-C43	221 bp downstream, 56 bp (7561..7616)	Alphaproteobacteria	Candidatus Pelagibacter ubique HTCC1062	CP000084	exact match of tRNA-Asn (942409..942484)
uvMED-GF-C34-MedDCM-OCT-S23-C43	221 bp downstream, 56 bp (7561..7616)	Alphaproteobacteria	Candidatus Pelagibacter sp. HTCC7211	DS995298	exact match of tRNA-Asn (1010039..1010114)
uvMED-CGR-C16-MedDCM-OCT-S39-C44	214 bp upstream, 42 bp (25407..25448)	Alphaproteobacteria	Candidatus Pelagibacter sp. HTCC7211	DS995298	exact match of tRNA-Asn (1010039..1010114)	G15
uvMED-CGR-C16-MedDCM-OCT-S39-C44	214 bp upstream, 40 bp (25407..25446)	Alphaproteobacteria	Candidatus Pelagibacter ubique HTCC1062	CP000084	exact match of tRNA-Asn (942409..942484)
uvMED-GF-C93-MedDCM-OCT-S32-C16	87 bp downstream, 35 bp (9736..9770)	Alphaproteobacteria	Candidatus Pelagibacter ubique HTCC1062	CP000084	exact match of tRNA-Asn (942409..942484)	pelagi like T7-like.
uvMED-GF-C93-MedDCM-OCT-S32-C16	88 bp downstream, 35 bp (9736..9770)	Alphaproteobacteria	SAR11 alpha proteobacterium HIMB114	GG704932	exact match of tRNA-Cys (495130..495203)
uvMED-GF-C93-MedDCM-OCT-S32-C16	89 bp downstream, 35 bp (9736..9770)	Alphaproteobacteria	SAR11 alpha proteobacterium HIMB114	ADAC02000001	exact match of tRNA-Cys (495132..495205)
uvMED-CGF-C48A-MedDCM-OCT-S38-C24	696 bp downstream, 32 bp (22922..23731)	Alphaproteobacteria	SAR116 alpha proteobacterium SCGC AAA536-G10	A536G10DRAFT_NODE-unique_20_len_24140.20	exact match of tRNA_Gly (14719..14793)	G16
uvMED-CGF-C48A-MedDCM-OCT-S38-C24	696 bp downstream, 32 bp (22922..23731)	Alphaproteobacteria	SAR116 Alpha proteobacterium SCGC AAA015-N04	NZ_KB910533	exact match of tRNA-Gly (102981..103055)
uvMED-CGF-C48A-MedDCM-OCT-S33-C18	int beginning of contig	Alphaproteobacteria	SAR116 alpha proteobacterium SCGC AAA536-G10	A536G10DRAFT_NODE-unique_20_len_24140.20	exact match of tRNA_Gly (14719..14793)	G16
uvMED-CGF-C48A-MedDCM-OCT-S33-C18	int beginning of contig	Alphaproteobacteria	SAR116 Alpha proteobacterium SCGC AAA015-N04	NZ_KB910533	exact match of tRNA-Gly (102981..103055)
uvMED-CGR-C48A-MedDCM-OCT-S28-C15	696 bp downstream, 32 bp (36612..36643)	Alphaproteobacteria	SAR116 alpha proteobacterium SCGC AAA536-G10	A536G10DRAFT_NODE-unique_20_len_24140.20	exact match of tRNA_Gly (14719..14793)	G16
uvMED-CGR-C48A-MedDCM-OCT-S28-C15	696 bp downstream, 32 bp (36612..36643)	Alphaproteobacteria	SAR116 Alpha proteobacterium SCGC AAA015-N04	NZ_KB910533	exact match of tRNA-Gly (102981..103055)
uvMED-CGR-C48A-MedDCM-OCT-S29-C21	696 bp downstream, 32 bp (29554..29585)	Alphaproteobacteria	SAR116 alpha proteobacterium SCGC AAA536-G10	A536G10DRAFT_NODE-unique_20_len_24140.20	exact match of tRNA_Gly (14719..14793)	G16
uvMED-CGR-C48A-MedDCM-OCT-S29-C21	696 bp downstream, 32 bp (29554..29585)	Alphaproteobacteria	SAR116 Alpha proteobacterium SCGC AAA015-N04	NZ_KB910533	exact match of tRNA-Gly (102981..103055)
uvMED-CGR-C48A-MedDCM-OCT-S37-C22	696 bp downstream, 32 bp (26824..26855)	Alphaproteobacteria	SAR116 alpha proteobacterium SCGC AAA536-G10	A536G10DRAFT_NODE-unique_20_len_24140.20	exact match of tRNA_Gly (14719..14793)	G16
uvMED-CGR-C48A-MedDCM-OCT-S37-C22	696 bp downstream, 32 bp (26824..26855)	Alphaproteobacteria	SAR116 Alpha proteobacterium SCGC AAA015-N04	NZ_KB910533	exact match of tRNA-Gly (102981..103055)
uvMED-CGR-C48B-MedDCM-OCT-S24-C17	536 bp upstream, 32 bp (1909..1940)	Alphaproteobacteria	SAR116 alpha proteobacterium SCGC AAA536-G10	A536G10DRAFT_NODE-unique_20_len_24140.20	exact match of tRNA_Gly (14719..14793)	G16
uvMED-CGR-C48B-MedDCM-OCT-S24-C17	536 bp upstream, 32 bp (1909..1940)	Alphaproteobacteria	SAR116 Alpha proteobacterium SCGC AAA015-N04	NZ_KB910533	exact match of tRNA-Gly (102981..103055)
uvMED-CGR-C48B-MedDCM-OCT-S26-C25	536 bp upstream, 32 bp (11022..11053)	Alphaproteobacteria	SAR116 alpha proteobacterium SCGC AAA536-G10	A536G10DRAFT_NODE-unique_20_len_24140.20	exact match of tRNA_Gly (14719..14793)	G16
uvMED-CGR-C48B-MedDCM-OCT-S26-C25	536 bp upstream, 32 bp (11022..11053)	Alphaproteobacteria	SAR116 Alpha proteobacterium SCGC AAA015-N04	NZ_KB910533	exact match of tRNA-Gly (102981..103055)
uvMED-CGR-C48B-MedDCM-OCT-S30-C14	912 bp upstream, 32 bp (24598..24629)	Alphaproteobacteria	SAR116 alpha proteobacterium SCGC AAA536-G10	A536G10DRAFT_NODE-unique_20_len_24140.20	exact match of tRNA_Gly (14719..14793)	G16
uvMED-CGR-C48B-MedDCM-OCT-S30-C14	912 bp upstream, 32 bp (24598..24629)	Alphaproteobacteria	SAR116 Alpha proteobacterium SCGC AAA015-N04	NZ_KB910533	exact match of tRNA-Gly (102981..103055)
uvMED-CGR-C48B-MedDCM-OCT-S41-C26	536 bp upstream, 32 bp (32558..32589)	Alphaproteobacteria	SAR116 alpha proteobacterium SCGC AAA536-G10	A536G10DRAFT_NODE-unique_20_len_24140.20	exact match of tRNA_Gly (14719..14793)	G16
uvMED-CGR-C48B-MedDCM-OCT-S41-C26	536 bp upstream, 32 bp (32558..32589)	Alphaproteobacteria	SAR116 Alpha proteobacterium SCGC AAA015-N04	NZ_KB910533	exact match of tRNA-Gly (102981..103055)
uvMED-CGR-C48B-MedDCM-OCT-S42-C26	int beginning of contig	Alphaproteobacteria	SAR116 alpha proteobacterium SCGC AAA536-G10	A536G10DRAFT_NODE-unique_20_len_24140.20	exact match of tRNA_Gly (4719..14793)	G16
uvMED-CGR-C48B-MedDCM-OCT-S42-C26	int beginning of contig	Alphaproteobacteria	SAR116 Alpha proteobacterium SCGC AAA015-N04	NZ_KB910533	exact match of tRNA-Gly (102981..103055)
uvMED-CGR-U-MedDCM-OCT-S44-C63	509 bp downstream, 49 bp (26691..26739)	Alphaproteobacteria	SAR116 Candidatus Puniceispirillum marinum IMCC1322	NC_014010	exact match of tRNA-Met (2143933..2144009)	G18
uvMED-CGR-U-MedDCM-OCT-S44-C63	509 bp downstream, 49 bp (26691..26739)	Alphaproteobacteria	SAR116 Alpha proteobacterium SCGC AAA015-N04	NZ_KB910521	exact match of tRNA-Met (158572..158648)
uvMED-GF-U-MedDCM-OCT-S32-C61	810 bp upstream, 53 bp (33.983..34035)	Alphaproteobacteria	SAR116 Candidatus Puniceispirillum marinum IMCC1322	NC_014010	exact match of tRNA-Met (2143933..2144009)
uvMED-GF-U-MedDCM-OCT-S32-C61	811 bp upstream, 52 bp (33.984..34035)	Alphaproteobacteria	SAR116 alpha proteobacterium SCGC AAA536-B06	A536B6DRAFT_NODE-unique_2_len_140983.2	exact match of tRNA_Met (118019..118095)
uvMED-GF-U-MedDCM-OCT-S32-C61	811 bp upstream, 52 bp (33.984..34035)	Alphaproteobacteria	SAR116 alpha proteobacterium SCGC AAA300-J16	A300J16DRAFT_NODE-unique_11_len_27852.11	exact match of tRNA_Met (26184..26260)
uvMED-GF-U-MedDCM-OCT-S43-C52	458 bp upstream, 51 bp (8951..9001)	Alphaproteobacteria	SAR116 alpha proteobacterium SCGC AAA300-J16	A300J16DRAFT_NODE-unique_11_len_27852.11	exact match of tRNA-Met (26184..26260)
uvMED-GF-U-MedDCM-OCT-S43-C52	458 bp upstream, 50 bp (8951..9001)	Alphaproteobacteria	SAR116 alpha proteobacterium SCGC AAA536-B06	A536B6DRAFT_NODE-unique_2_len_140983.2	exact match of tRNA-Met (118019..118095)
uvMED-GF-U-MedDCM-OCT-S43-C52	458 bp upstream, 50 bp (8951..9001)	Alphaproteobacteria	SAR116 Candidatus Puniceispirillum marinum IMCC1322	NC_014010	exact match of tRNA-Met (2143933..2144009)
uvMED-GF-U-MedDCM-OCT-S43-C52	458 bp upstream, 50 bp (8951..9001)	Alphaproteobacteria	SAR116 Alpha proteobacterium SCGC AAA015-N04	NZ_KB910521	exact match of tRNA-Met (158572..158648)
uvMED-GF-U-MedDCM-OCT-S41-C62	49 bp downstream, 46 bp (13443..13488)	Alphaproteobacteria	SAR116 alpha proteobacterium SCGC AAA536-B06	A536B6DRAFT_NODE-unique_33_len_7961.33	exact match of tRNA-Thr (37..112)
uvMED-GF-U-MedDCM-OCT-S41-C62	49 bp downstream, 46 bp (13443..13488)	Alphaproteobacteria	SAR116 Candidatus Puniceispirillum marinum IMCC1322	NC_014010	exact match of tRNA-Thr (1466006..1466081)
uvMED-GF-U-MedDCM-OCT-S46-C11	638 bp downstream, 49 bp (10823..10871)	Alphaproteobacteria	SAR116 Candidatus Puniceispirillum marinum IMCC1322	NC_014010	exact match of tRNA-Pro (179034..179110)	T7-like
uvMED-GF-U-MedDCM-OCT-S46-C11	638 bp downstream, 46 bp (10826..10871)	Alphaproteobacteria	SAR116 alpha proteobacterium SCGC AAA536-B06	A536B6DRAFT_NODE-unique_44_len_4815.44	exact match of tRNA-Pro (4685..4761)
uvMED-GF-U-MedDCM-OCT-S39-C91	173 bp upstream, 43 bp (3002..3044)	Actinobacteria	actinobacterium Candidatus Actinomarina	MedDCM-OCT-S31-C2	exact match of tRNA-Val (2342..2415)	G13, whiB transcription regulator
uvMED-GF-U-MedDCM-OCT-S39-C91	173 bp upstream, 43 bp (3002..3044)	Actinobacteria	actinobacterium Candidatus Actinomarina	MedDCM-OCT-S30-C42	exact match of tRNA-Val (10539..10612)
uvMED-GF-U-MedDCM-OCT-S39-C91	173 bp upstream, 43 bp (3002..3044)	Actinobacteria	actinobacterium Candidatus Actinomarina	MedDCM-OCT-S23-C8	exact match of tRNA-Val (526..599)
uvMED-CGR-U-MedDCM-OCT-S31-C11	144 bp downstream, 38 bp (2340..2377)	Verrucomicrobia	Verrucomicrobia bacterium SCGC AAA300-K03	IBNHDRAFT_NODE-unique_47_len_3196.47	exact match of tRNA-Phe (648..723)	G11
uvMED-CGR-U-MedDCM-OCT-S31-C11	150 bp downstream, 32 bp (2340..2371)	Verrucomicrobia	Pedosphaera parvula Ellin514	ABOX02000028	exact match of tRNA-Phe (50060..50135)

## Sheet: D. Reference genomes
D. Reference genomes
List of all complete phage genomes used in this work
#	Reference genome name
1	dwarfmyo_Aggregatibacter_Aaphi23 NC_004827 Bacteriophage Aaphi23, complete genome.
2	dwarfmyo_Bdellovibrio-bacteriovorus_phi1422 JQ177062 Bdellovibrio phage phi1422, complete genome.
3	dwarfmyo_Iodobacter_phiPLPE NC_011142 Iodobacteriophage phiPLPE, complete genome.
4	dwarfmyo_Pectobacterium-carotovorum_ZF40 JQ177065 Pectobacterium phage ZF40, complete genome.
5	dwarfmyo_Vibrio-cholera_CP-T1 JQ177061 Vibrio phage CP-T1, complete genome.
6	dwarfmyo_Vibrio-cholera_phage-138 JQ177064 Vibrio phage vB_VchM-138, complete genome.
7	dwarfmyo_Yersinia-enterocolitica_PY100 AM076770 Bacteriophage PY100.
8	myo-44RR2like-teequatrovirinae_Aeromonas-phage-25 NC_008208 Aeromonas phage 25, complete genome.
9	myo-44RR2like-teequatrovirinae_Aeromonas-phage-44RR2-8t NC_005135 Aeromonas phage 44RR2.8t, complete genome.
10	myo-44RR2like-teequatrovirinae_Escherichia-phage-31 NC_007022 Aeromonas phage 31, complete genome.
11	myo-arquea_Natrialba-phage-phich1 NC_004084 Natrialba phage PhiCh1, complete genome.
12	myo-Bcep781like_Burkholderia-phage-Bcep1 NC_005263 Burkholderia phage Bcep1, complete genome.
13	myo-Bcep781like_Burkholderia-phage-Bcep43 NC_005342 Burkholderia phage Bcep43, complete genome.
14	myo-Bcep781like_Burkholderia-phage-Bcep781 NC_004333 Burkholderia phage Bcep781, complete genome.
15	myo-Bcep781like_Burkholderia-phage-BcepNY3 NC_009604 Burkholderia phage BcepNY3, complete genome.
16	myo-Bcep781like_Xanthomonas-phage-OP2 NC_007710 Xanthomonas phage OP2, complete genome.
17	myo-BcepMulike_Burkholderia-phage-BcepMu NC_005882 Burkholderia phage BcepMu, complete genome.
18	myo-BcepMulike_Burkholderia-phage-phiE255 NC_009237 Burkholderia phage phiE255 chromosome, complete genome.
19	myo-Bzx1like_Mycobacterium-phage-Bzx1 NC_004687 Mycobacterium phage Bxz1, complete genome.
20	myo-Bzx1like_Mycobacterium-phage-Cali NC_011271 Mycobacterium phage Cali, complete genome.
21	myo-Bzx1like_Mycobacterium-phage-Catera NC_008207 Mycobacterium phage Catera, complete genome.
22	myo-Bzx1like_Mycobacterium-phage-Myrna NC_011273 Mycobacterium phage Myrna, complete genome.
23	myo-Bzx1like_Mycobacterium-phage-Rizal NC_011272 Mycobacterium phage Rizal, complete genome.
24	myo-Bzx1like_Mycobacterium-phage-ScottMcG NC_011269 Mycobacterium phage ScottMcG, complete genome.
25	myo-Bzx1like_Mycobacterium-phage-Spud NC_011270 Mycobacterium phage Spud, complete genome.
26	myo_Cyanophage_KBS-M-1A
27	myo_Cyanophage_MED4-117
28	myo_Cyanophage_MED4-184
29	myo_Cyanophage_MED4-213
30	myo_Cyanophage_P-RSM1
31	myo_Cyanophage_P-RSM3
32	myo_Cyanophage_P-RSM6
33	myo_Cyanophage_S-SSM4
34	myo_Cyanophage_S-SSM6a
35	myo_Cyanophage_S-SSM6b
36	myo_Cyanophage_S-TIM5
37	myo_Cyanophage_Syn10
38	myo_Cyanophage_Syn2
39	myo-FelixO1like_Erwinia-phage-phiEa21-4 NC_011811 Erwinia phage phiEa21-4, complete genome.
40	myo-FelixO1like_Escherichia-phage-wV8 EU877232 Enterobacteria phage WV8, complete sequence.
41	myo-FelixO1like_Salmonella-phage-FelixO1 NC_005282 Enterobacteria phage Felix 01, complete genome.
42	myo-HAP1like_Halomonas-phage-phiHAP-1 NC_010342 Halomonas phage phiHAP-1, complete genome.
43	myo-HAP1like_Vibrio-phage-VP882 NC_009016 Vibrio phage VP882, complete genome.
44	myo-HP1like-peduovirinae_Aeromonas-phage-phiO18P NC_009542 Aeromonas phage phiO18P, complete genome.
45	myo-HP1like-peduovirinae_Haemophilus-phage-HP1 NC_001697 Haemophilus phage HP1, complete genome.
46	myo-HP1like-peduovirinae_Haemophilus-phage-HP2 NC_003315 Haemophilus phage HP2, complete genome.
47	myo-HP1like-peduovirinae_Pasteurella-phage-F108 NC_008193 Pasteurella phage F108, complete genome.
48	myo-HP1like-peduovirinae_Vibrio-phage-K139 NC_003313 Vibrio phage K139, complete genome.
49	myo-KVP40like-teequatrovirinae_Vibrio-phage-KVP40 NC_005083 Vibrio phage KVP40, complete genome.
50	myo-Mulike_Enterobacteria-phage-Mu NC_000929 Enterobacteria phage Mu, complete genome.
51	myo-P1like_Escherichia-phage-P1 NC_005856 Enterobacteria phage P1, complete genome.
52	myo-P1like_Escherichia-phage-P7 AF503408 Enterobacteria phage P7, complete genome.
53	myo-P2like-peduovirinae_Burkholderia-phage-phi52237 NC_007145 Burkholderia prophage phi52237, complete genome.
54	myo-P2like-peduovirinae_Burkholderia-phage-phiE12-2 NC_009236 Burkholderia phage phiE12-2 chromosome, complete genome.
55	myo-P2like-peduovirinae_Burkholderia-phage-phiE202 NC_009234 Burkholderia phage phiE202 chromosome, complete genome.
56	myo-P2like-peduovirinae_Enterobacteria-phage-186 NC_001317 Enterobacteria phage 186, complete genome.
57	myo-P2like-peduovirinae_Enterobacteria-phage-P2 NC_001895 Enterobacteria phage P2, complete genome.
58	myo-P2like-peduovirinae_Enterobacteria-phage-PsP3 NC_005340 Enterobacteria phage PsP3, complete genome.
59	myo-P2like-peduovirinae_Enterobacteria-phage-Wphi NC_005056 Enterobacteria phage WPhi, complete genome.
60	myo-P2like-peduovirinae_Mannheimia-phage-phi-MhaA1-PHL101 NC_008201 Mannheimia phage phiMHaA1, complete genome.
61	myo-P2like-peduovirinae_Pseudomonas-phage-phiCTX NC_003278 Pseudomonas phage phiCTX, complete genome.
62	myo-P2like-peduovirinae_Ralstonia-phage-RSA1 NC_009382 Ralstonia phage phiRSA1, complete genome.
63	myo-P2like-peduovirinae_Yersinia-phage-L-413C NC_004745 Yersinia phage L-413C, complete genome.
64	myo-PB1like_Burkholderia-phage-BcepB1A NC_005886 Burkholderia phage BcepB1A, complete genome.
65	myo-PB1like_Burkholderia-phage-BcepF1 NC_009015 Burkholderia ambifaria phage BcepF1, complete genome.
66	myo-PB1like_Pseudomonas-phage-14-1 NC_011703 Pseudomonas phage 14-1, complete genome.
67	myo-PB1like_Pseudomonas-phage-F8 NC_007810 Pseudomonas phage F8, complete genome.
68	myo-PB1like_Pseudomonas-phage-LBL3 NC_011165 Pseudomonas phage LBL3, complete genome.
69	myo-PB1like_Pseudomonas-phage-LMA2 NC_011166 Pseudomonas phage LMA2, complete genome.
70	myo-PB1like_Pseudomonas-phage-PB1 NC_011810 Pseudomonas phage PB1, complete genome.
71	myo-PB1like_Pseudomonas-phage-SN NC_011756 Pseudomonas phage SN, complete genome.
72	myo_Pelagibacter_phage_HTVC008M
73	myo-phiCD119like_Clostridium-phage-phiCD119 NC_007917 Clostridium phage phi CD119, complete genome.
74	myo-phiCD119like_Clostridium-phage-phiCD27 NC_011398 Clostridium phage phiCD27, complete genome.
75	myo-phiCD119like_Clostridium-phage-phiCD2 NC_009231 Clostridium phage phiC2, complete genome.
76	myo-phiKZlike_Pseudomonas-phage-201phi2-1 NC_010821 Pseudomonas phage 201phi2-1, complete genome.
77	myo-phiKZlike_Pseudomonas-phage-EL NC_007623 Pseudomonas phage EL, complete genome.
78	myo-phiKZlike_Pseudomonas-phage-phiKZ NC_004629 Pseudomonas phage phiKZ, complete genome.
79	myo_Prochlorococcus_phage_P-HM1
80	myo_Prochlorococcus_phage_P-HM2
81	myo_Prochlorococcus_phage_P-RSM4
82	myo_Prochlorococcus_phage_P-SSM2
83	myo_Prochlorococcus_phage_P-SSM4
84	myo_Prochlorococcus_phage_P-SSM7
85	myo_Prochlorococcus_phage_Syn1
86	myo_Prochlorococcus_phage_Syn33
87	myo_Pseudoalteromonas_phage_pYD6-A
88	myo-RB43like-teequatrovirinae_Escherichia-phage-RB43 NC_007023 Enterobacteria phage RB43, complete genome.
89	myo-RB49like-teequatrovirinae_Escherichia-phage-JSE NC_012740 Enterobacteria phage JSE, complete genome.
90	myo-RB49like-teequatrovirinae_Escherichia-phage-phi1 NC_009821 Enterobacteria phage Phi1, complete genome.
91	myo-RB49like-teequatrovirinae_Escherichia-phage-RB49 NC_005066 Enterobacteria phage RB49, complete genome.
92	myo-sfVandrelatives_Microcystis-phage-Ma-LMM01 NC_008562 Microcystis phage Ma-LMM01, complete genome.
93	myo-SPO1like-spounavirinae_Bacillus-phage-SPO1 NC_011421 Bacillus phage SPO1, complete genome.
94	myo-spounavirinae_Enterococcus-phage-phiEC24C NC_009904 Enterococcus phage phiEF24C, complete genome.
95	myo-spounavirinae_Lactobacillus-phage-LP65 NC_006565 Lactobacillus phage LP65, complete genome.
96	myo_Synechococcus_phage_metaG-MbCM1
97	myo_Synechococcus_phage_S-CAM1
98	myo_Synechococcus_phage_S-CRM01
99	myo_Synechococcus_phage_S-MbCM6
100	myo_Synechococcus_phage_S-PM2
101	myo_Synechococcus_phage_S-RIM2_R1_1999
102	myo_Synechococcus_phage_S-RIM2_R21_2007
103	myo_Synechococcus_phage_S-RIM2_R9_2006
104	myo_Synechococcus_phage_S-RIM8_AHR1
105	myo_Synechococcus_phage_S-RIM8_AHR3
106	myo_Synechococcus_phage_S-RIM8_AHR5
107	myo_Synechococcus_phage_S-RSM4
108	myo_Synechococcus_phage_S-ShM2
109	myo_Synechococcus_phage_S-SM1
110	myo_Synechococcus_phage_S-SM2
111	myo_Synechococcus_phage_S-SSM5
112	myo_Synechococcus_phage_S-SSM7
113	myo_Synechococcus_phage_Syn19
114	myo_Synechococcus_phage_syn9
115	myo-T4like-teequatrovirinae_Escherichia-phage-JS10 NC_012741 Enterobacteria phage JS10, complete genome.
116	myo-T4like-teequatrovirinae_Escherichia-phage-JS98 NC_010105 Enterobacteria phage JS98, complete genome.
117	myo-T4like-teequatrovirinae_Escherichia-phage-RB14 NC_012638 Enterobacteria phage RB14, complete genome.
118	myo-T4like-teequatrovirinae_Escherichia-phage-RB32 NC_008515 Bacteriophage RB32, complete genome.
119	myo-T4like-teequatrovirinae_Escherichia-phage-RB51 NC_012635 Enterobacteria phage RB51, complete genome.
120	myo-T4like-teequatrovirinae_Escherichia-phage-RB69 NC_004928 Enterobacteria phage RB69, complete genome.
121	myo-T4like-teequatrovirinae_Escherichia-phage-T4 NC_000866 Enterobacteria phage T4, complete genome.
122	myo-teequatrovirinae_Acinetobacter_phage_1 NC_015250 Acinetobacter phage 133, complete genome.
123	myo-teequatrovirinae_Aeromonas_phage_65 NC_015251 Aeromonas phage 65, complete genome.
124	myo-teequatrovirinae_Aeromonas_phage_Aeh1 NC_005260 Aeromonas phage Aeh1, complete genome.
125	myo-Twortlike-spounavirinae_Listeria-phage-A511 NC_009811 Listeria phage A511, complete genome.
126	myo-Twortlike-spounavirinae_Listeria-phage-P100 NC_007610 Listeria bacteriophage P100 virus, complete genome.
127	myo-Twortlike-spounavirinae_Staphylococcus-phage-G1 NC_007066 Staphylococcus phage G1, complete genome.
128	myo-Twortlike-spounavirinae_Staphylococcus-phage-K NC_005880 Staphylococcus phage K, complete genome.
129	myo-Twortlike-spounavirinae_Staphylococcus-phage-Twort NC_007021 Staphylococcus phage Twort, complete genome.
130	myo_Vibrio_phage_CP-T1
131	myo_Vibrio_phage_ICP1
132	myo_Vibrio_phage_kappa
133	myo_Vibrio_phage_vB_VchM-138
134	myo_Vibrio_phage_vB_VpaM
135	myo-viunalikevirus_Dickeya_phage_Limestone NC_019925 Dickeya phage vB_DsoM_LIMEstone1 complete genome.
136	myo-viunalikevirus_Escherichia_phage_PhaxI NC_019452 Escherichia phage PhaxI, complete genome.
137	myo-viunalikevirus_Escherichia_phage_vB_EcoM_CBA120 NC_016570 Escherichia phage vB_EcoM_CBA120, complete genome.
138	myo-viunalikevirus_Salmonella_phage_Vi01 NC_015296 Salmonella phage Vi01, complete genome.
139	myo-viunalikevirus_Shigella_phage_phiSboM-AG3 NC_013693 Shigella phage phiSboM-AG3, complete genome.
140	podo-119Xlike_Pseudomonas-phage-119X NC_007807 Pseudomonas phage 119X, complete genome.
141	podo-119Xlike_Pseudomonas-phage-PaP2 NC_005884 Pseudomonas phage PaP2, complete genome.
142	podo-315like_Escherichia-phage-4V10 NC_007804 Escherichia phage phiV10, complete genome.
143	podo-315like_Salmonella-phage-315 NC_004775 Enterobacteria phage epsilon15, complete genome.
144	podo-429like-nanovirinae_Bacillus-phage-B103 NC_004165 Bacillus phage B103, complete genome.
145	podo-429like-nanovirinae_Bacillus-phage-GA-1 NC_002649 Bacillus phage GA-1, complete genome.
146	podo-429like-nanovirinae_Bacillus-phage-PZA NC_001423 Bacillus phage PZA, complete genome.
147	podo44AHJDlike-nanovirinae_Actinomyces-phage-Av-1 NC_009643 Actinomyces phage Av-1, complete genome.
148	podo44AHJDlike-nanovirinae_Staphylococcus-phage-44AHJD NC_004678 Staphylococcus phage 44AHJD, complete genome.
149	podo44AHJDlike-nanovirinae_Staphylococcus-phage-66 NC_007046 Staphylococcus phage 66, complete genome.
150	podo44AHJDlike-nanovirinae_Staphylococcus-phage-P68 NC_004679 Staphylococcus phage phiP68, complete genome.
151	podo44AHJDlike-nanovirinae_Staphylococcus-phage-SAP-2 NC_009875 Staphylococcus phage SAP-2, complete genome.
152	podo44AHJDlike-nanovirinae_Streptococcus-phage-C1 NC_004814 Streptococcus phage C1, complete genome.
153	podo44AHJDlike-nanovirinae_Streptococcus-phage-Cp-1 NC_001825 Streptococcus phage Cp-1, complete genome.
154	podo-4KMVlike-autographivirinae_Pantoea_phage_LIMElight NC_019454 Pantoea phage LIMElight, complete genome.
155	podo-4KMVlike-autographivirinae_Pantoea_phage_LIMEzero NC_015585 Pantoea phage LIMEzero, complete genome.
156	podo-4KMVlike-autographivirinae_Pseudomonas-phage-4KMV NC_005045 Pseudomonas phage phiKMV, complete genome.
157	podo-4KMVlike-autographivirinae_Pseudomonas-phage-LKA1 AM265639 Pseudomonas phage LKA1 complete genome, specific host Pseudomonas aeruginosa.
158	podo_AltAD45_P1
159	podo-BPPlike_Bordetella-phage-BIP-1 NC_005809 Bordetella phage BIP-1, complete genome.
160	podo-BPPlike_Bordetella-phage-BMP-1 NC_005808 Bordetella phage BMP-1, complete genome.
161	podo-BPPlike_Bordetella-phage-BPP-1 NC_005357 Bordetella phage BPP-1, complete genome.
162	podo-BPPlike_Burkholderia-phage-BcepC6B NC_005887 Burkholderia phage BcepC6B, complete genome.
163	podo_Cyanophage_9515-10a
164	podo_Cyanophage_KBS-P-1A
165	podo_Cyanophage_NATL1A-7
166	podo_Cyanophage_NATL2A-133
167	podo_Cyanophage_P-SSP2
168	podo_Cyanophage_SS120-1
169	podo_Cyanophage_Syn5
170	podo-LUZ24_Pseudomonas_phage_LUZ24 NC_010325 Pseudomonas phage LUZ24, complete genome.
171	podo-LUZ24_Pseudomonas-phage-PaP3 NC_004466 Pseudomonas phage PaP3, complete genome.
172	podo-N4like_Escherichia-phage-N4 NC_008720 Enterobacteria phage N4, complete genome.
173	podo-others_Burkholderia-phage-Bcep22 NC_005262 Burkholderia phage Bcep22, complete genome.
174	podo-others_Mycoplasma-phage-P1 NC_002515 Mycoplasma phage P1, complete genome.
175	podo-others_Myxococcus-phage-Mx8 NC_003085 Myxococcus phage Mx8, complete genome.
176	podo-others_Phormidium-phage-Pf-WMP3 NC_009551 Phormidium phage Pf-WMP3, complete genome.
177	podo-others_Phormidium-phage-Pf-WMP4 NC_008367 Phormidium phage Pf-WMP4, complete genome.
178	podo-others_Pseudomonas-phage-F116 NC_006552 Pseudomonas phage F116, complete genome.
179	podo-others_Roseobacter-phage-SIO1 NC_002519 Roseobacter phage SIO1, complete genome.
180	podo-others_Vibrio-phage-VpV262 NC_003907 Vibrio phage VpV262, complete genome.
181	podo-P22like_Salmonella-phage-HK620 NC_002730 Enterobacteria phage HK620, complete genome.
182	podo-P22like_Salmonella-phage-P22 NC_002371 Enterobacteria phage P22 virus, complete genome.
183	podo-P22like_Salmonella-phage-ST104 NC_005841 Enterobacteria phage ST104, complete genome.
184	podo-P22like_Salmonella-phage-ST64T NC_004348 Enterobacteria phage ST64T, complete genome.
185	podo-P22like_Shigella-phage-Sf6 NC_005344 Enterobacteria phage Sf6, complete genome.
186	podo_Pelagibacter_phage_HTVC010P
187	podo_Pelagibacter_phage_HTVC011P
188	podo_Pelagibacter_phage_HTVC019P
189	podo-PHIECO32_Enterobacteria_phage_phiEco32 NC_010324 Enterobacteria phage phiEco32, complete genome.
190	podo_Prochlorococcus_phage_P-GSP1
191	podo_Prochlorococcus_phage_P-SSP10
192	podo_Prochlorococcus_phage_P-SSP3
193	podo_Prochlorococcus_phage_P-SSP6
194	podo_Prochlorococcus_phage_P-SSP7
195	podo_Puneicispirillumphage GU557055 Puniceispirillum phage HMO-2011, complete genome.
196	podo-SP6like-autographivirinae_Erwinia-phage-Era103 NC_009014 Erwinia amylovora phage Era103, complete genome.
197	podo-SP6like-autographivirinae_Escherichia-phage-K1-5 NC_008152 Enterobacteria phage K1-5, complete genome.
198	podo-SP6like-autographivirinae_Escherichia-phage-K1E NC_007637 Enterobacteria phage K1E, complete genome.
199	podo-SP6like-autographivirinae_Salmonella-phage-SP6 NC_004831 Enterobacteria phage SP6, complete genome.
200	podo_Sulfitobacter_phage_pCB2047-A
201	podo_Sulfitobacter_phage_pCB2047-B
202	podo_Sulfitobacter_phage_pCB2047-C
203	podo_Synechococcus_phage_P60
204	podo_Synechococcus_phage_S-RIP1
205	podo_Synechococcus_phage_S-RIP2
206	podo-T7like-autographivirinae_Escherichia-phage-K1F NC_007456 Enterobacteria phage K1F, complete genome.
207	podo-T7like-autographivirinae_Escherichia-phage-T3 NC_003298 Enterobacteria phage T3, complete genome.
208	podo-T7like-autographivirinae_Escherichia-phage-T7 NC_001604 Enterobacteria phage T7, complete genome.
209	podo-T7like-autographivirinae_Pseudomonas-phage-gh-1 NC_004665 Pseudomonas phage gh-1, complete genome.
210	podo-T7like-autographivirinae_Vibrio-phage-VP4 NC_007149 Vibriophage VP4, complete genome.
211	podo-T7like-autographivirinae_Yersinia-Berlin NC_008694 Yersinia phage Berlin, complete genome.
212	podo-T7like-autographivirinae_Yersinia-phage-4A1122 NC_004777 Yersinia pestis phage phiA1122, complete genome.
213	podo-T7like-autographivirinae_Yersinia-phage-4YeO3-12 NC_001271 Yersinia phage phiYeO3-12, complete genome.
214	podo_Thalassomonas_phage_BA3
215	podo_Vibrio_phage_ICP2
216	podo_Vibrio_phage_ICP3
217	podo_Vibrio_phage_N4
218	podo_Vibrio_phage_VP2
219	podo_Vibrio_phage_VP5
220	podo_Vibrio_phage_VP93
221	sipho-archaea_BJ1-virus NC_008695 Archaeal BJ1 virus, complete genome.
222	sipho-archaea_Methanobacterium-phage-psiM2 NC_001902 Methanobacterium phage psiM2, complete genome.
223	sipho-archaea_Methanothermobacter_psiM100 NC_002628 Methanothermobacter prophage psiM100, complete genome.
224	sipho-C2-likevirus_Lactococcus-phage-bIL67 NC_001629 Lactococcus phage bIL67, complete genome.
225	sipho-C2-likevirus_Lactococcus-phage-c2 NC_001706 Lactococcus phage c2, complete genome.
226	sipho_Colwellia_phage_9A
227	sipho_Croceibacter_phage_P2559S
228	sipho_Cyanophage_KBS-S-2A
229	sipho_Cyanophage_PSS2
230	sipho-L5like_Mycobacterium_phage_D29 NC_001900 Mycobacterium phage D29, complete genome.
231	sipho-L5like_Mycobacterium_phage_L5 NC_001335 Mycobacterium phage L5, complete genome.
232	sipho-lambdalike_Enterobacteria-phage-HK022 NC_002166 Enterobacteria phage HK022, complete genome.
233	sipho-lambdalike_Enterobacteria-phage-HK97 NC_002167 Enterobacteria phage HK97, complete genome.
234	sipho-lambdalike_Enterobacteria-phage-lambda NC_001416 Enterobacteria phage lambda, complete genome.
235	sipho_Listonella_phage_phiHSIC
236	sipho_Loktanella_phage_pCB2051-A
237	sipho_Marinomonas_phage_P12026
238	sipho-N15likevirus_Enterobacteria-phage-N15 NC_001901 Enterobacteria phage N15, complete genome.
239	sipho_Persicivirga_phage_P12024L
240	sipho_Persicivirga_phage_P12024S
241	sipho-Phic3unalikevirus_Streptomyces-phage-phiC31 NC_001978 Streptomyces phage phiC31, complete genome.
242	sipho_Pseudoalteromonas_phage_H105-1
243	sipho_Rhodobacter_phage_RC1
244	sipho_Rhodovulum_phage_RS1
245	sipho_Roseobacter_phage_RDJL_Phi_1
246	sipho-Spbeta_Bacillus_phage_SPBc2 NC_001884 Bacillus phage SPBc2, complete genome.
247	sipho_Synechococcus_phage_S-CBS1
248	sipho_Synechococcus_phage_S-CBS2
249	sipho_Synechococcus_phage_S-CBS3
250	sipho_Synechococcus_phage_S-CBS4
251	sipho_Synechococcus_phage_S-SKS1
252	sipho-T5like_Enterobacteria_phage_EPS7 NC_010583 Enterobacteria phage EPS7, complete genome.
253	sipho-T5like_Enterobacteria_phage_T5 NC_005859 Enterobacteria phage T5, complete genome.
254	sipho-T5like_Escherichia_phage_bV_EcoS_AKFV33 NC_017969 Escherichia phage bV_EcoS_AKFV33, complete genome.
255	sipho-Tunalikevirus_Cronobacter_phage_ESP2949-1 NC_019509 Cronobacter phage ESP2949-1, complete genome.
256	sipho-Tunalikevirus_Enterobacteria_phage_JK06 NC_007291 Enterobacteria phage JK06, complete genome.
257	sipho-Tunalikevirus_Enterobacteria_phage_RTP NC_007603 Enterobacteria phage RTP, complete genome.
258	sipho-Tunalikevirus_Enterobacteria_phage_T1 NC_005833 Enterobacteria phage T1, complete genome.
259	sipho-Tunalikevirus_Enterobacteria_phage_TLS NC_009540 Enterobacteria phage TLS, complete genome.
260	sipho-Tunalikevirus_Shigella-phage-Shfl1 NC_015456 Shigella phage Shfl1, complete genome.
261	sipho_Vibrio_phage_pVp-1
262	sipho_Vibrio_phage_SIO-2
263	sipho_Vibrio_phage_vB_VpaS_MAR10
264	sipho-Yualikevirus_phage-phiJL001 NC_006938 Phage phiJL001, complete genome.
265	sipho-Yualikevirus_Pseudomonas-phage-YuA NC_010116 Pseudomonas phage YuA, complete genome.
266	KC821604 Cellulophaga phage phiST, complete genome.
267	KC821607 Cellulophaga phage phi19:1, complete genome.
268	KC821608 Cellulophaga phage phi19:3, complete genome.
269	KC821609 Cellulophaga phage phi17:2, complete genome.
270	KC821610 Cellulophaga phage phi3ST:2, complete genome.
271	KC821611 Cellulophaga phage phi46:1, complete genome.
272	KC821612 Cellulophaga phage phi40:1, complete genome.
273	KC821613 Cellulophaga phage phi12:1, complete genome.
274	KC821614 Cellulophaga phage phi38:1, complete genome.
275	KC821615 Cellulophaga phage phi12:3, complete genome.
276	KC821616 Cellulophaga phage phiSM, complete genome.
277	KC821617 Cellulophaga phage phi17:1, complete genome.
278	KC821618 Cellulophaga phage phi10:1, complete genome.
279	KC821619 Cellulophaga phage phi18:1, complete genome.
280	KC821620 Cellulophaga phage phi18:3, complete genome.
281	KC821621 Cellulophaga phage phi19:2, complete genome.
282	KC821622 Cellulophaga phage phi46:3, complete genome.
283	KC821624 Cellulophaga phage phi14:2, complete genome.
284	KC821625 Cellulophaga phage phi13:1, complete genome.
285	KC821626 Cellulophaga phage phi39:1, complete genome.
286	KC821627 Cellulophaga phage phi18:2, complete genome.
287	KC821630 Cellulophaga phage phi3:1, complete genome.
288	KC821632 Cellulophaga phage phi4:1, complete genome.
289	KC821633 Cellulophaga phage phi13:2, complete genome.
290	KC821634 Cellulophaga phage phi47:1, complete genome.
